# Supplementary material for: Decline of nucleotide excision repair capacity in aging Caenorhabditis elegans
Source: Genome Biol. 2007 May 1;8(5):R70. doi: 10.1186/gb-2007-8-5-r70 (PMC1929140; doi:10.1186/gb-2007-8-5-r70)
Supplement: Additional data file 1 — Provided are the specifics of the C. elegans amplicons used for QPCR (genomic target amplified, size of QPCR target, typical cycle number for quantitative analysis, forward and reverse primers, and annealing temperature). [file gb-2007-8-5-r70-S1.xls]

## Sheet: Additional Data File 1
Additional Data File 1
Specifics of C elegans QPCR amplicons.
Column 1	genomic target amplified
Column 2	size of QPCR target
Column 3	typical cycle number for quantitative analysis
Column 4	forward and reverse primers
Column 5	annealing temperature
	target	size (nt)	cycles	primers (5’ to 3’)	Tm
	small mitochondrial	195	16	F: cac acc ggt gag gtc ttt ggt tc	63
				R: tgt cct caa ggc tac cac ctt ctt ca
	large mitochondrial	10939	18	F: cca tca att gcc caa agg gga gt	66
				R: tgt cct caa ggc tac cac ctt ctt ca
	small nuclear	225	23	F: tcc cgt cta ttg cag gtc ttt cca	63
				R: gac gcg cac gat atc tcg att ttc
	polymerase epsilon (F33H2.5)	13753	21	F: agt cgt tga acg cag tgg tgt cat	68
				R: cag tct ttc ttc gac gca ttc aac g
	pax-3	10387	20	F: ccc gca ctc agc cca tca att c	68
				R: tgt gag cat ccg gca aag caa a
	lin-39	10342	20	F: ggg aac atg ccc aac cgt ctc a	68
				R: gca tcc ccc ggt ggt tca att t
	unc-2	9316	20	F: tgg ctg gaa cga acc gaa cca t	68
				R: ggc ggt tgt gga gtg tgg gaa g
	unc-44	10967	20	F: cca tgt cga acg aag gcg atc c	68
				R: gag tgc tgc tca gcg cca gat g
	act-4	10012	21	F: aca atg gat ccg gaa tgt gca agg	68
				R: tcg gaa aag aca ccg ctg ctg aat
	par-2	12790	22	F: cgc cct gga aac cgc cta aaa a	68
				R: gcc gtc gac gaa acc tct tcc a
	atl-1	9506	21	F: cga aaa ttg ctt gcg tgc tgg att	68
				R: gat ttg acc gcg aag acg tcc tga
	nob-1	12986	22	F: ctt cca gcc gtc gtt gga att g	68
				R: ttg ccg ttt gcc gga tat caa c
	act-1,-2,-3	11446	24	F: gaa cgc gct gcg aga cca ttt c	70
				R: tcg ctc tgc gcc cac tca aat a
