# Supplementary material for: Decline of nucleotide excision repair capacity in aging Caenorhabditis elegans
Source: Genome Biol. 2007 May 1;8(5):R70. doi: 10.1186/gb-2007-8-5-r70 (PMC1929140; doi:10.1186/gb-2007-8-5-r70)
Supplement: Additional data file 3 — Provided are lists of altered Gene Ontologies (cellular component, molecular function, and biologic process) identified by GOMiner, when comparing young (1-day) with aging (6-day) glp-1 adult C. elegans raised at 25°C. [file gb-2007-8-5-r70-S3.xls]

## Sheet: Additional Data File 3
Additional Data File 3
This table includes lists of altered Gene Ontologies (cellular component, molecular function, and biological process) identified by GOMiner, when comparing young (1-day) to aging (6-day) glp-1 adult C elegans raised at 25º C.
30 Cellular component, 100 molecular function, and 150 biological process GO categories are listed, based on the overall number of significant terms in each Gene Ontology.
Cellular Component:
GO ID	Total	Under	Over	Change	P-Value (Under)	P-Value (Over)	P-Value (Changed)	Term
5739	68	22	2	24	< 0.0001	0.9842	< 0.0001	mitochondrion
5737	606	132	43	175	< 0.0001	0.9315	< 0.0001	cytoplasm
5783	25	1	8	9	0.816	0.0008	0.0084	endoplasmic reticulum
5740	43	11	2	13	0.0001	0.8958	0.0091	mitochondrial envelope
16469	41	9	3	12	0.0011	0.6988	0.0156	proton-transporting two-sector ATPase complex
8290	2	0	2	2	1	0.0074	0.023	F-actin capping protein complex
5875	21	1	6	7	0.7587	0.0071	0.0301	microtubule associated complex
5856	108	3	21	24	0.9758	0.0003	0.0316	cytoskeleton
15629	36	2	8	10	0.6921	0.0101	0.0371	actin cytoskeleton
31967	51	11	2	13	0.0004	0.942	0.0372	organelle envelope
31975	57	12	2	14	0.0003	0.963	0.042	envelope
5912	6	1	2	3	0.3335	0.0882	0.0486	adherens junction
43292	3	2	0	2	0.0122	1	0.0619	contractile fiber
16460	3	1	1	2	0.1836	0.237	0.0619	myosin II
5746	3	2	0	2	0.0122	1	0.0619	mitochondrial electron transport chain
30286	3	0	2	2	1	0.021	0.0619	dynein complex
31966	40	8	2	10	0.0038	0.871	0.0708	mitochondrial membrane
5622	1752	155	130	285	< 0.0001	0.9816	0.0789	intracellular
16459	16	2	3	5	0.2816	0.1543	0.0818	myosin
5743	36	7	2	9	0.0078	0.8294	0.084	mitochondrial inner membrane
19866	38	7	2	9	0.0105	0.8515	0.1106	organelle inner membrane
5913	4	0	2	2	1	0.0396	0.1115	cell-cell adherens junction
5819	4	0	2	2	1	0.0396	0.1115	spindle
30870	1	0	1	1	1	0.0862	0.1516	Mre11 complex
45285	1	1	0	1	0.0654	1	0.1516	ubiquinol-cytochrome-c reductase complex
45275	1	1	0	1	0.0654	1	0.1516	respiratory chain complex III
45254	1	1	0	1	0.0654	1	0.1516	pyruvate dehydrogenase complex
30496	1	0	1	1	1	0.0862	0.1516	midbody
5859	1	1	0	1	0.0654	1	0.1516	muscle myosin
Molecular Function:
GO ID	Total	Under	Over	Change	P-Value (Under)	P-Value (Over)	P-Value (Changed)	Term
15078	58	24	4	28	< 0.0001	0.7486	< 0.0001	hydrogen ion transporter activity
15077	60	24	4	28	< 0.0001	0.7721	< 0.0001	monovalent inorganic cation transporter activity
15002	6	6	0	6	< 0.0001	1	< 0.0001	heme-copper terminal oxidase activity
5386	180	31	17	48	< 0.0001	0.3834	< 0.0001	carrier activity
5198	430	105	15	120	< 0.0001	1	< 0.0001	structural molecule activity
16676	6	6	0	6	< 0.0001	1	< 0.0001	oxidoreductase activity, acting on heme group of donors, oxygen as acceptor
16675	6	6	0	6	< 0.0001	1	< 0.0001	oxidoreductase activity, acting on heme group of donors
16491	438	83	42	125	< 0.0001	0.2526	< 0.0001	oxidoreductase activity
4129	6	6	0	6	< 0.0001	1	< 0.0001	cytochrome-c oxidase activity
42302	144	88	0	88	< 0.0001	1	< 0.0001	structural constituent of cuticle
15399	79	25	6	31	< 0.0001	0.6866	< 0.0001	primary active transporter activity
16681	5	5	0	5	< 0.0001	1	0.0001	oxidoreductase activity, acting on diphenols and related substances as donors, cytochrome as acceptor
16679	5	5	0	5	< 0.0001	1	0.0001	oxidoreductase activity, acting on diphenols and related substances as donors
8121	5	5	0	5	< 0.0001	1	0.0001	ubiquinol-cytochrome-c reductase activity
16651	14	8	0	8	< 0.0001	1	0.0003	oxidoreductase activity, acting on NADH or NADPH
5506	18	5	4	9	0.0049	0.0633	0.0005	iron ion binding
4449	4	4	0	4	< 0.0001	1	0.0005	isocitrate dehydrogenase (NAD+) activity
8092	38	1	13	14	0.9238	< 0.0001	0.0008	cytoskeletal protein binding
3995	13	4	3	7	0.008	0.0952	0.0013	acyl-CoA dehydrogenase activity
15081	5	4	0	4	0.0001	1	0.0023	sodium ion transporter activity
16655	5	4	0	4	0.0001	1	0.0023	oxidoreductase activity, acting on NADH or NADPH, quinone or similar compound as acceptor
50136	5	4	0	4	0.0001	1	0.0023	NADH dehydrogenase (quinone) activity
8137	5	4	0	4	0.0001	1	0.0023	NADH dehydrogenase (ubiquinone) activity
51082	3	0	3	3	1	0.0006	0.0035	unfolded protein binding
16627	23	5	4	9	0.0147	0.131	0.0045	oxidoreductase activity, acting on the CH-CH group of donors
8289	41	6	7	13	0.0486	0.0588	0.0059	lipid binding
4869	6	1	3	4	0.3335	0.0105	0.0061	cysteine protease inhibitor activity
4448	6	4	0	4	0.0002	1	0.0061	isocitrate dehydrogenase activity
3954	6	4	0	4	0.0002	1	0.0061	NADH dehydrogenase activity
3824	2734	215	238	453	0.0004	0.4391	0.007	catalytic activity
3779	29	1	9	10	0.8597	0.0005	0.0079	actin binding
46961	39	9	3	12	0.0007	0.6656	0.0103	hydrogen-transporting ATPase activity, rotational mechanism
46933	39	9	3	12	0.0007	0.6656	0.0103	hydrogen-transporting ATP synthase activity, rotational mechanism
4497	99	16	8	24	0.0006	0.629	0.0114	monooxygenase activity
16614	35	10	1	11	0.0001	0.9577	0.0117	oxidoreductase activity, acting on CH-OH group of donors
4784	4	2	1	3	0.0234	0.3028	0.0123	superoxide dismutase activity
16721	4	2	1	3	0.0234	0.3028	0.0123	oxidoreductase activity, acting on superoxide radicals as acceptor
19829	40	9	3	12	0.0009	0.6825	0.0128	cation-transporting ATPase activity
16853	41	5	7	12	0.127	0.0588	0.0156	isomerase activity
16789	81	15	5	20	0.0002	0.839	0.0163	carboxylic ester hydrolase activity
43492	52	9	5	14	0.006	0.469	0.0199	ATPase activity, coupled to movement of substances
42626	52	9	5	14	0.006	0.469	0.0199	ATPase activity, coupled to transmembrane movement of substances
42625	52	9	5	14	0.006	0.469	0.0199	ATPase activity, coupled to transmembrane movement of ions
16705	33	3	7	10	0.3672	0.0202	0.0206	oxidoreductase activity, acting on paired donors, with incorporation or reduction of molecular oxygen
16818	170	10	26	36	0.6816	0.0028	0.021	hydrolase activity, acting on acid anhydrides, in phosphorus-containing anhydrides
16462	170	10	26	36	0.6816	0.0028	0.021	pyrophosphatase activity
45502	2	0	2	2	1	0.0074	0.023	dynein binding
4645	2	1	1	2	0.1265	0.165	0.023	phosphorylase activity
49	2	0	2	2	1	0.0074	0.023	tRNA binding
4034	2	1	1	2	0.1265	0.165	0.023	aldose 1-epimerase activity
8199	2	0	2	2	1	0.0074	0.023	ferric iron binding
15405	63	10	6	16	0.0072	0.4628	0.0231	P-P-bond-hydrolysis-driven transporter activity
16817	172	10	26	36	0.6957	0.0033	0.0248	hydrolase activity, acting on acid anhydrides
16857	5	2	1	3	0.0374	0.3629	0.0273	racemase and epimerase activity, acting on carbohydrates and derivatives
16820	54	9	5	14	0.0077	0.503	0.0273	hydrolase activity, acting on acid anhydrides, catalyzing transmembrane movement of substances
42329	5	3	0	3	0.0025	1	0.0273	structural constituent of cuticle (sensu Nematoda)
30234	96	9	13	22	0.1747	0.0677	0.028	enzyme regulator activity
16616	30	8	1	9	0.0005	0.9334	0.0293	oxidoreductase activity, acting on the CH-OH group of donors, NAD or NADP as acceptor
17111	163	9	25	34	0.7473	0.0032	0.0299	nucleoside-triphosphatase activity
16887	137	9	20	29	0.5438	0.0133	0.0357	ATPase activity
16298	61	10	5	15	0.0057	0.6139	0.0357	lipase activity
42623	132	9	19	28	0.4981	0.0179	0.0377	ATPase activity, coupled
4806	22	7	0	7	0.0004	1	0.0385	triacylglycerol lipase activity
5083	14	2	3	5	0.2318	0.1137	0.0485	small GTPase regulator activity
16861	6	2	1	3	0.0537	0.4179	0.0486	intramolecular oxidoreductase activity, interconverting aldoses and ketoses
4602	6	3	0	3	0.0048	1	0.0486	glutathione peroxidase activity
3774	38	2	8	10	0.7205	0.014	0.0522	motor activity
16868	3	1	1	2	0.1836	0.237	0.0619	intramolecular transferase activity, phosphotransferases
4835	3	0	2	2	1	0.021	0.0619	tubulin-tyrosine ligase activity
4768	3	1	1	2	0.1836	0.237	0.0619	stearoyl-CoA 9-desaturase activity
17040	3	2	0	2	0.0122	1	0.0619	ceramidase activity
36	3	2	0	2	0.0122	1	0.0619	acyl carrier activity
4348	3	2	0	2	0.0122	1	0.0619	glucosylceramidase activity
16215	3	1	1	2	0.1836	0.237	0.0619	CoA desaturase activity
4047	3	2	0	2	0.0122	1	0.0619	aminomethyltransferase activity
16715	15	1	4	5	0.6376	0.0347	0.0639	oxidoreductase activity, acting on paired donors, with incorporation or reduction of molecular oxygen, reduced ascorbate as one donor, and incorporation of one atom of oxygen
4500	11	1	3	4	0.5249	0.0624	0.0716	dopamine beta-monooxygenase activity
4197	89	2	17	19	0.9828	0.0014	0.0728	cysteine-type endopeptidase activity
16854	7	2	1	3	0.0719	0.4681	0.0757	racemase and epimerase activity
3777	7	1	2	3	0.3771	0.1166	0.0757	microtubule motor activity
30695	16	2	3	5	0.2816	0.1543	0.0818	GTPase regulator activity
15103	16	0	5	5	1	0.0092	0.0818	inorganic anion transporter activity
8236	53	7	5	12	0.0556	0.4861	0.0957	serine-type peptidase activity
5509	174	13	20	33	0.3496	0.1124	0.0978	calcium ion binding
16835	17	2	3	5	0.3064	0.1761	0.1021	carbon-oxygen lyase activity
5496	8	1	2	3	0.4179	0.1469	0.1078	steroid binding
16860	8	2	1	3	0.0919	0.514	0.1078	intramolecular oxidoreductase activity
16782	8	2	1	3	0.0919	0.514	0.1078	transferase activity, transferring sulfur-containing groups
15114	8	0	3	3	1	0.0257	0.1078	phosphate transporter activity
8234	111	3	19	22	0.9793	0.0028	0.1089	cysteine-type peptidase activity
51766	4	1	1	2	0.237	0.3028	0.1115	inositol trisphosphate kinase activity
5478	4	0	2	2	1	0.0396	0.1115	intracellular transporter activity
3724	4	0	2	2	1	0.0396	0.1115	RNA helicase activity
8440	4	1	1	2	0.237	0.3028	0.1115	inositol trisphosphate 3-kinase activity
4553	60	7	6	13	0.0949	0.4156	0.1122	hydrolase activity, hydrolyzing O-glycosyl compounds
16836	13	1	3	4	0.585	0.0952	0.1214	hydro-lyase activity
16798	61	7	6	13	0.1015	0.4314	0.1239	hydrolase activity, acting on glycosyl bonds
5507	18	2	3	5	0.3311	0.1986	0.1245	copper ion binding
8324	258	35	11	46	< 0.0001	0.998	0.1308	cation transporter activity
Biological process:
GO ID	Total	Under	Over	Change	P-Value (Under)	P-Value (Over)	P-Value (Changed)	Term
6820	183	94	6	100	< 0.0001	0.999	< 0.0001	anion transport
6817	167	93	3	96	< 0.0001	1	< 0.0001	phosphate transport
6811	504	113	23	136	< 0.0001	0.9999	< 0.0001	ion transport
6810	1398	192	109	301	< 0.0001	0.8963	< 0.0001	transport
7275	1906	113	243	356	0.8999	< 0.0001	< 0.0001	development
6629	145	24	18	42	< 0.0001	0.0731	< 0.0001	lipid metabolism
45333	11	8	0	8	< 0.0001	1	< 0.0001	cellular respiration
2164	842	70	112	182	0.0191	< 0.0001	< 0.0001	larval development
2119	842	70	112	182	0.0191	< 0.0001	< 0.0001	larval development (sensu Nematoda)
40010	850	74	112	186	0.0056	< 0.0001	< 0.0001	positive regulation of growth rate
40009	850	74	112	186	0.0056	< 0.0001	< 0.0001	regulation of growth rate
40008	979	79	128	207	0.0254	< 0.0001	< 0.0001	regulation of growth
40007	1240	96	167	263	0.0383	< 0.0001	< 0.0001	growth
6118	395	57	32	89	< 0.0001	0.6739	< 0.0001	electron transport
6099	11	8	0	8	< 0.0001	1	< 0.0001	tricarboxylic acid cycle
6091	474	78	35	113	< 0.0001	0.8591	< 0.0001	generation of precursor metabolites and energy
48518	976	78	127	205	0.0321	< 0.0001	< 0.0001	positive regulation of biological process
9792	1462	96	197	293	0.4991	< 0.0001	< 0.0001	embryonic development (sensu Metazoa)
9791	912	74	124	198	0.0269	< 0.0001	< 0.0001	post-embryonic development
9790	1470	96	198	294	0.5233	< 0.0001	< 0.0001	embryonic development
51234	1460	194	120	314	< 0.0001	0.7415	< 0.0001	establishment of localization
51187	11	8	0	8	< 0.0001	1	< 0.0001	cofactor catabolism
51179	1463	194	120	314	< 0.0001	0.7499	< 0.0001	localization
9109	11	8	0	8	< 0.0001	1	< 0.0001	coenzyme catabolism
9060	11	8	0	8	< 0.0001	1	< 0.0001	aerobic respiration
15698	178	94	5	99	< 0.0001	0.9996	< 0.0001	inorganic anion transport
8340	57	10	11	21	0.0035	0.0085	< 0.0001	determination of adult life span
45927	948	78	124	202	0.0172	< 0.0001	< 0.0001	positive regulation of growth
46356	11	8	0	8	< 0.0001	1	< 0.0001	acetyl-CoA catabolism
7582	5011	378	457	835	< 0.0001	0.0257	< 0.0001	physiological process
7568	58	10	12	22	0.004	0.0034	< 0.0001	aging
51186	74	21	3	24	< 0.0001	0.9601	0.0001	cofactor metabolism
8150	6550	442	602	1044	0.0767	0.0002	0.0001	biological_process
6084	14	8	0	8	< 0.0001	1	0.0003	acetyl-CoA metabolism
44262	87	18	8	26	< 0.0001	0.479	0.0003	cellular carbohydrate metabolism
160	11	1	6	7	0.5249	0.0001	0.0003	two-component signal transduction system (phosphorelay)
3	952	37	145	182	0.9999	< 0.0001	0.0003	reproduction
6119	44	13	3	16	< 0.0001	0.7438	0.0004	oxidative phosphorylation
6732	71	19	3	22	< 0.0001	0.9512	0.0006	coenzyme metabolism
15980	45	15	1	16	< 0.0001	0.9829	0.0006	energy derivation by oxidation of organic compounds
16265	77	10	13	23	0.0276	0.0137	0.0007	death
6092	34	13	0	13	< 0.0001	1	0.0009	main pathways of carbohydrate metabolism
44255	60	9	10	19	0.0152	0.0311	0.001	cellular lipid metabolism
42592	144	12	24	36	0.2316	0.0012	0.0013	homeostasis
40011	153	11	26	37	0.4171	0.0006	0.0021	locomotion
42775	5	4	0	4	0.0001	1	0.0023	ATP synthesis coupled electron transport (sensu Eukaryota)
42773	5	4	0	4	0.0001	1	0.0023	ATP synthesis coupled electron transport
9205	42	10	4	14	0.0003	0.4954	0.0026	purine ribonucleoside triphosphate metabolism
9199	42	10	4	14	0.0003	0.4954	0.0026	ribonucleoside triphosphate metabolism
9144	42	10	4	14	0.0003	0.4954	0.0026	purine nucleoside triphosphate metabolism
18985	3	0	3	3	1	0.0006	0.0035	pronuclear envelope synthesis
18987	137	12	21	33	0.1843	0.0066	0.0038	osmoregulation
6643	15	4	3	7	0.0138	0.1335	0.0038	membrane lipid metabolism
9653	543	22	83	105	0.9961	< 0.0001	0.0038	morphogenesis
5975	159	24	13	37	0.0001	0.6218	0.0042	carbohydrate metabolism
46034	40	10	3	13	0.0002	0.6825	0.0046	ATP metabolism
6807	134	16	16	32	0.0137	0.1132	0.005	nitrogen compound metabolism
6082	129	19	12	31	0.0007	0.4358	0.0051	organic acid metabolism
19752	129	19	12	31	0.0007	0.4358	0.0051	carboxylic acid metabolism
6163	45	10	4	14	0.0005	0.5511	0.0052	purine nucleotide metabolism
40014	254	13	41	54	0.8565	0.0001	0.0052	regulation of body size
9308	124	15	15	30	0.015	0.1127	0.0052	amine metabolism
9259	45	10	4	14	0.0005	0.5511	0.0052	ribonucleotide metabolism
9150	45	10	4	14	0.0005	0.5511	0.0052	purine ribonucleotide metabolism
9141	45	10	4	14	0.0005	0.5511	0.0052	nucleoside triphosphate metabolism
35264	254	13	41	54	0.8565	0.0001	0.0052	body growth
9206	41	9	4	13	0.0011	0.4762	0.0059	purine ribonucleoside triphosphate biosynthesis
9201	41	9	4	13	0.0011	0.4762	0.0059	ribonucleoside triphosphate biosynthesis
9145	41	9	4	13	0.0011	0.4762	0.0059	purine nucleoside triphosphate biosynthesis
8610	37	5	7	12	0.0909	0.0362	0.0065	lipid biosynthesis
40035	332	9	58	67	0.9996	< 0.0001	0.0072	hermaphrodite genital morphogenesis
35112	333	9	58	67	0.9996	< 0.0001	0.0077	genitalia morphogenesis
9142	43	9	4	13	0.0016	0.5143	0.0091	nucleoside triphosphate biosynthesis
40018	206	11	33	44	0.7985	0.0003	0.01	positive regulation of body size
6754	39	9	3	12	0.0007	0.6656	0.0103	ATP biosynthesis
6753	39	9	3	12	0.0007	0.6656	0.0103	nucleoside phosphate metabolism
15986	39	9	3	12	0.0007	0.6656	0.0103	ATP synthesis coupled proton transport
15985	39	9	3	12	0.0007	0.6656	0.0103	energy coupled proton transport, down electrochemical gradient
10171	179	15	24	39	0.1927	0.0194	0.0107	body morphogenesis
40032	179	15	24	39	0.1927	0.0194	0.0107	post-embryonic body morphogenesis
9886	179	15	24	39	0.1927	0.0194	0.0107	post-embryonic morphogenesis
6164	44	9	4	13	0.0018	0.5329	0.0112	purine nucleotide biosynthesis
9260	44	9	4	13	0.0018	0.5329	0.0112	ribonucleotide biosynthesis
9152	44	9	4	13	0.0018	0.5329	0.0112	purine ribonucleotide biosynthesis
6519	110	15	11	26	0.0051	0.3491	0.0122	amino acid and derivative metabolism
6998	4	0	3	3	1	0.0024	0.0123	nuclear membrane organization and biogenesis
6801	4	2	1	3	0.0234	0.3028	0.0123	superoxide metabolism
9887	340	9	58	67	0.9997	< 0.0001	0.0123	organ morphogenesis
6752	41	9	3	12	0.0011	0.6988	0.0156	group transfer coenzyme metabolism
50875	3922	296	334	630	0.0003	0.6403	0.0165	cellular physiological process
46467	11	2	3	5	0.1588	0.0624	0.0165	membrane lipid biosynthesis
7548	346	9	58	67	0.9998	< 0.0001	0.0179	sex differentiation
7264	72	2	16	18	0.9542	0.0003	0.0194	small GTPase mediated signal transduction
6066	52	8	6	14	0.0186	0.2896	0.0199	alcohol metabolism
40017	57	4	11	15	0.5169	0.0085	0.02	positive regulation of locomotion
50801	8	0	4	4	1	0.0029	0.0221	ion homeostasis
9117	68	12	5	17	0.0013	0.7089	0.0227	nucleotide metabolism
6826	2	0	2	2	1	0.0074	0.023	iron ion transport
5978	2	2	0	2	0.0043	1	0.023	glycogen biosynthesis
6122	2	2	0	2	0.0043	1	0.023	mitochondrial electron transport, ubiquinol to cytochrome c
9250	2	2	0	2	0.0043	1	0.023	glucan biosynthesis
30421	2	0	2	2	1	0.0074	0.023	defecation
7588	2	0	2	2	1	0.0074	0.023	excretion
6631	29	5	4	9	0.0378	0.2371	0.0236	fatty acid metabolism
48513	352	9	58	67	0.9998	< 0.0001	0.0254	organ development
6875	5	0	3	3	1	0.0056	0.0273	metal ion homeostasis
6873	5	0	3	3	1	0.0056	0.0273	cell ion homeostasis
6665	5	2	1	3	0.0374	0.3629	0.0273	sphingolipid metabolism
51188	54	11	3	14	0.0006	0.8561	0.0273	cofactor biosynthesis
9165	54	10	4	14	0.0023	0.696	0.0273	nucleotide biosynthesis
19725	5	0	3	3	1	0.0056	0.0273	cell homeostasis
30005	5	0	3	3	1	0.0056	0.0273	di-, tri-valent inorganic cation homeostasis
30003	5	0	3	3	1	0.0056	0.0273	cation homeostasis
5996	30	7	2	9	0.0027	0.7443	0.0293	monosaccharide metabolism
7610	653	23	93	116	0.9998	< 0.0001	0.0321	behavior
6520	92	13	8	21	0.0065	0.5441	0.0325	amino acid metabolism
44248	103	19	4	23	< 0.0001	0.9814	0.0331	cellular catabolism
6997	9	0	4	4	1	0.0049	0.0351	nuclear organization and biogenesis
9072	9	4	0	4	0.0017	1	0.0351	aromatic amino acid family metabolism
6818	46	9	3	12	0.0025	0.7707	0.0376	hydrogen transport
15992	46	9	3	12	0.0025	0.7707	0.0376	proton transport
40012	62	4	11	15	0.5844	0.0158	0.0408	regulation of locomotion
9056	150	22	9	31	0.0003	0.9092	0.0413	catabolism
6800	27	5	3	8	0.0285	0.4152	0.0417	oxygen and reactive oxygen species metabolism
9108	52	10	3	13	0.0017	0.8379	0.043	coenzyme biosynthesis
16043	314	9	50	59	0.999	< 0.0001	0.043	cell organization and biogenesis
7067	18	0	6	6	1	0.003	0.0437	mitosis
7010	79	2	16	18	0.9693	0.001	0.0461	cytoskeleton organization and biogenesis
16044	6	0	3	3	1	0.0105	0.0486	membrane organization and biogenesis
6644	10	2	2	4	0.1356	0.211	0.0516	phospholipid metabolism
8654	10	2	2	4	0.1356	0.211	0.0516	phospholipid biosynthesis
279	33	0	9	9	1	0.0015	0.052	M phase
43119	70	4	12	16	0.6802	0.0156	0.0564	positive regulation of physiological process
6725	44	8	3	11	0.0069	0.7438	0.0598	aromatic compound metabolism
19318	29	6	2	8	0.0099	0.727	0.0614	hexose metabolism
7040	3	2	0	2	0.0122	1	0.0619	lysosome organization and biogenesis
7033	3	2	0	2	0.0122	1	0.0619	vacuole organization and biogenesis
7016	3	0	2	2	1	0.021	0.0619	cytoskeletal anchoring
6546	3	2	0	2	0.0122	1	0.0619	glycine catabolism
6120	3	2	0	2	0.0122	1	0.0619	mitochondrial electron transport, NADH to ubiquinone
50819	3	0	2	2	1	0.021	0.0619	negative regulation of coagulation
50818	3	0	2	2	1	0.021	0.0619	regulation of coagulation
9798	3	0	2	2	1	0.021	0.0619	axis specification
9071	3	2	0	2	0.0122	1	0.0619	serine family amino acid catabolism
50789	1630	92	175	267	0.9555	0.0005	0.0684	regulation of biological process
18958	11	1	3	4	0.5249	0.0624	0.0716	phenol metabolism
6584	11	1	3	4	0.5249	0.0624	0.0716	catecholamine metabolism
45045	11	1	3	4	0.5249	0.0624	0.0716	secretory pathway
9063	11	4	0	4	0.0041	1	0.0716	amino acid catabolism
