# Supplementary material for: Decline of nucleotide excision repair capacity in aging Caenorhabditis elegans
Source: Genome Biol. 2007 May 1;8(5):R70. doi: 10.1186/gb-2007-8-5-r70 (PMC1929140; doi:10.1186/gb-2007-8-5-r70)
Supplement: Additional data file 4 — Part A lists the 20 top-scoring active modules representing altered gene neighborhoods identified by Cytoscape, when comparing young (1-day) with aging (6-day) glp-1 adult C. elegans raised at 25°C. Part B lists the results of BiNGO analysis of the 20 top-scoring active modules representing altered gene neighborhoods identified by Cytoscape, when comparing young (1-day) with aging (6-day) glp-1 adult C. elegans raised at 25°C. [file gb-2007-8-5-r70-S4.xls]

## Sheet: Additional Data File 4A
Additional Data File 4A
Listed in this table are the 20 top-scoring active modules representing altered gene neighborhood identified by Cytoscape, when comparing young (1-day) to aging (6-day) glp-1 adult C elegans raised at 25º C.
The analysis is based on a combined interactome including interactions from the BIND interactome (March 28, 2006 release; http://www.unleashedinformatics.com/) and the analysis by Zhong and Sternberg published in 2006 (see references).
To see the expression levels of each of these nodes, refer to Supplemental Figure 1.
Sequence Name (Gene)	Z score	p value	Gene Public Name	Gene Description (Concise), or KOG in a few cases	GO Terms
C39F7.4	5.34653	0.000545615	rab-1	rab-1 encodes an ortholog of the small Ras-like GTPase Rab1; by homology, RAB-1 is predicted to play a role in intracellular vesicle trafficking, and consistent with this broad role, large-scale RNAi screens indicate that rab-1 activity is required for fertility, movement, and survival; in yeast two-hybrid assays, RAB-1 interacts with TIR-1, a C. elegans SARM ortholog that is required for innate …	[GO:0005525] MOLECULAR_FUNCTION GTP binding | [GO:0007264] BIOLOGICAL_PROCESS small GTPase mediated signal transduction | [GO:0015031] BIOLOGICAL_PROCESS protein transport | [GO:0006886] BIOLOGICAL_PROCESS intracellular protein transport | [GO:0005524] MOLECULAR_FUNCTION ATP binding | [GO:0043565] MOLECULAR_FUNCTION sequence-specific DNA binding | [GO:0006355] BIOLOGICAL_PROCESS regulation of tra…
C43G2.2	5.21523	0.000545615	C43G2.2	Microtubule-associated protein Bicaudal-D [KOG0999]	[GO:0040035] BIOLOGICAL_PROCESS hermaphrodite genital morphogenesis | [GO:0040018] BIOLOGICAL_PROCESS positive regulation of body size | [GO:0007626] BIOLOGICAL_PROCESS locomotory behavior
B0564.1	4.67726	0.00102509	tin-9.2	This gene encodes a protein predicted by Eisenberg and coworkers, with 52% accuracy, to be mitochondrial	[GO:0006626] BIOLOGICAL_PROCESS protein targeting to mitochondrion | [GO:0045039] BIOLOGICAL_PROCESS protein import into mitochondrial inner membrane | [GO:0042719] CELLULAR_COMPONENT mitochondrial intermembrane space protein transporter complex | [GO:0009792] BIOLOGICAL_PROCESS embryonic development (sensu Metazoa) | [GO:0008406] BIOLOGICAL_PROCESS gonad development | [GO:0040010] BIOLOGICAL_PRO…
F42A8.2	4.60269	0.00102509	tag-55	tag-55/F42A8.2 is orthologous to the human gene SUCCINATE DEHYDROGENASE COMPLEX, SUBUNIT B, IRON SULFUR PROTEIN (SDHB; OMIM:185470), which when mutated leads to extraadrenal pheochromocytoma; F42A8.2 protein is predicted to be mitochondrial.	[GO:0005489] MOLECULAR_FUNCTION electron transporter activity | [GO:0006118] BIOLOGICAL_PROCESS electron transport | [GO:0005506] MOLECULAR_FUNCTION iron ion binding | [GO:0016491] MOLECULAR_FUNCTION oxidoreductase activity | [GO:0006099] BIOLOGICAL_PROCESS tricarboxylic acid cycle | [GO:0016020] CELLULAR_COMPONENT membrane | [GO:0040032] BIOLOGICAL_PROCESS post-embryonic body morphogenesis | [GO…
D1037.4	4.28781	0.00715959	rab-8	rab-8 encodes a rab related protein of the Ras GTPase superfamily that affects ovarian morphology and function, thereby affecting fertility; acts downstream of let-60 with respect to vulval development based on genetic analysis.	[GO:0005525] MOLECULAR_FUNCTION GTP binding | [GO:0007264] BIOLOGICAL_PROCESS small GTPase mediated signal transduction | [GO:0015031] BIOLOGICAL_PROCESS protein transport | [GO:0006886] BIOLOGICAL_PROCESS intracellular protein transport | [GO:0005524] MOLECULAR_FUNCTION ATP binding | [GO:0043565] MOLECULAR_FUNCTION sequence-specific DNA binding | [GO:0006355] BIOLOGICAL_PROCESS regulation of tra…
C54G4.8	4.27558	0.00844379	cyc-1	cyc-1 encodes a component of complex III ( cytochrome c reductase) required for normal ATP production; reduction of ATP production by cyc-1(RNAi) decreases growth rate and body size, slows behavior, and increases lifespan; cyc-1 encodes a protein predicted by Eisenberg and coworkers, with 52% accuracy, to be mitochondrial	[GO:0005489] MOLECULAR_FUNCTION electron transporter activity | [GO:0006118] BIOLOGICAL_PROCESS electron transport | [GO:0005746] CELLULAR_COMPONENT mitochondrial electron transport chain | [GO:0020037] MOLECULAR_FUNCTION heme binding | [GO:0009792] BIOLOGICAL_PROCESS embryonic development (sensu Metazoa) | [GO:0040010] BIOLOGICAL_PROCESS positive regulation of growth rate | [GO:0002119] BIOLOGIC…
W03C9.3	4.19435	0.00971346	rab-7	rab-7 encodes a small GTPase homologous to the Rab GTPases that function in endocytosis, membrane fusion, and vesicular trafficking events; RAB-7 is required for proper yolk protein localization in oocytes, and for embryogenesis, locomotion, and normal body morphology; by sequence similarity, RAB-7 is predicted to be a late endosome component	[GO:0005525] MOLECULAR_FUNCTION GTP binding | [GO:0007264] BIOLOGICAL_PROCESS small GTPase mediated signal transduction | [GO:0015031] BIOLOGICAL_PROCESS protein transport | [GO:0006886] BIOLOGICAL_PROCESS intracellular protein transport | [GO:0005524] MOLECULAR_FUNCTION ATP binding | [GO:0043565] MOLECULAR_FUNCTION sequence-specific DNA binding | [GO:0006355] BIOLOGICAL_PROCESS regulation of tra…
T04C12.6	4.13928	0.0113775	act-1	An actin that affects body wall and pharyngeal muscle structure and function and motility of animals.	[GO:0005200] MOLECULAR_FUNCTION structural constituent of cytoskeleton | [GO:0005524] MOLECULAR_FUNCTION ATP binding | [GO:0005884] CELLULAR_COMPONENT actin filament | [GO:0005515] MOLECULAR_FUNCTION protein binding | [GO:0007582] BIOLOGICAL_PROCESS physiological process | [GO:0008340] BIOLOGICAL_PROCESS determination of adult life span | [GO:0009792] BIOLOGICAL_PROCESS embryonic development (sen…
T07C4.7	3.9916	0.0275916	mev-1	mev-1 is orthologous to the human gene SUCCINATE DEHYDROGENASE COMPLEX, SUBUNIT C, INTEGRAL MEMBRANE PROTEIN, 15KD (SDHC; OMIM:602413), which when mutated leads to familial nonchromaffin paragangliomas type 3.	[GO:0000104] MOLECULAR_FUNCTION succinate dehydrogenase activity | [GO:0006099] BIOLOGICAL_PROCESS tricarboxylic acid cycle | [GO:0006118] BIOLOGICAL_PROCESS electron transport | [GO:0016020] CELLULAR_COMPONENT membrane | [GO:0009792] BIOLOGICAL_PROCESS embryonic development (sensu Metazoa) | [GO:0040010] BIOLOGICAL_PROCESS positive regulation of growth rate | [GO:0000003] BIOLOGICAL_PROCESS repr…
Y51H4A.17	3.93502	0.0387087	Y51H4A.17	The Y51H4A.17 gene encodes a protein that may be involved in apoptosis.	[GO:0005509] MOLECULAR_FUNCTION calcium ion binding | [GO:0007242] BIOLOGICAL_PROCESS intracellular signaling cascade | [GO:0003700] MOLECULAR_FUNCTION transcription factor activity | [GO:0004871] MOLECULAR_FUNCTION signal transducer activity | [GO:0006355] BIOLOGICAL_PROCESS regulation of transcription, DNA-dependent | [GO:0007165] BIOLOGICAL_PROCESS signal transduction | [GO:0005634] CELLULAR_C…
W08D2.7	3.92586	0.0402813	W08D2.7	Nuclear exosomal RNA helicase MTR4, DEAD-box superfamily	[GO:0005524] MOLECULAR_FUNCTION ATP binding | [GO:0008026] MOLECULAR_FUNCTION ATP-dependent helicase activity | [GO:0003676] MOLECULAR_FUNCTION nucleic acid binding | [GO:0004386] MOLECULAR_FUNCTION helicase activity | [GO:0009792] BIOLOGICAL_PROCESS embryonic development (sensu Metazoa) | [GO:0040010] BIOLOGICAL_PROCESS positive regulation of growth rate | [GO:0002119] BIOLOGICAL_PROCESS larval …
Y71H2AM.5	3.91213	0.0430243	Y71H2AM.5	Cytochrome c oxidase, subunit VIb/COX12	[GO:0004129] MOLECULAR_FUNCTION cytochrome-c oxidase activity | [GO:0006118] BIOLOGICAL_PROCESS electron transport | [GO:0005739] CELLULAR_COMPONENT mitochondrion | [GO:0018987] BIOLOGICAL_PROCESS osmoregulation | [GO:0009792] BIOLOGICAL_PROCESS embryonic development (sensu Metazoa) | [GO:0040010] BIOLOGICAL_PROCESS positive regulation of growth rate | [GO:0002119] BIOLOGICAL_PROCESS larval devel…
T26G10.1	3.86554	0.0546958	T26G10.1	ATP-dependent RNA helicase	[GO:0005524] MOLECULAR_FUNCTION ATP binding | [GO:0008026] MOLECULAR_FUNCTION ATP-dependent helicase activity | [GO:0003676] MOLECULAR_FUNCTION nucleic acid binding | [GO:0004386] MOLECULAR_FUNCTION helicase activity | [GO:0040018] BIOLOGICAL_PROCESS positive regulation of body size | [GO:0009792] BIOLOGICAL_PROCESS embryonic development (sensu Metazoa) | [GO:0040010] BIOLOGICAL_PROCESS positive …
Y66H1A.4	3.80905	0.0715757	Y66H1A.4	H/ACA small nucleolar RNP component GAR1 [KOG3262]	[GO:0040004] BIOLOGICAL_PROCESS cuticular attachment to epithelium (sensu Nematoda) | [GO:0040010] BIOLOGICAL_PROCESS positive regulation of growth rate | [GO:0007276] BIOLOGICAL_PROCESS gametogenesis
Y113G7A.3	3.79257	0.0768979	sec-23	yeast sec homologue	[GO:0005515] MOLECULAR_FUNCTION protein binding | [GO:0006886] BIOLOGICAL_PROCESS intracellular protein transport | [GO:0006888] BIOLOGICAL_PROCESS ER to Golgi vesicle-mediated transport | [GO:0030127] CELLULAR_COMPONENT COPII vesicle coat | [GO:0009792] BIOLOGICAL_PROCESS embryonic development (sensu Metazoa) | [GO:0002119] BIOLOGICAL_PROCESS larval development (sensu Nematoda) | [GO:0007582] BI…
T20H4.3	3.79097	0.0772771	prs-1	prs-1 encodes a predicted cytoplasmic prolyl-tRNA synthetase (ProRS), a class II aminoacyl-tRNA synthetase that catalyzes the attachment of proline to its cognate tRNA and is thus required for protein biosynthesis; PRS-1 is required for embryonic, germline, and postembryonic development	[GO:0004812] MOLECULAR_FUNCTION tRNA ligase activity | [GO:0005524] MOLECULAR_FUNCTION ATP binding | [GO:0006412] BIOLOGICAL_PROCESS protein biosynthesis | [GO:0004827] MOLECULAR_FUNCTION proline-tRNA ligase activity | [GO:0005737] CELLULAR_COMPONENT cytoplasm | [GO:0006418] BIOLOGICAL_PROCESS tRNA aminoacylation for protein translation | [GO:0006433] BIOLOGICAL_PROCESS prolyl-tRNA aminoacylation…
F55A12.8	3.71984	0.106933	F55A12.8	Predicted P-loop ATPase fused to an acetyltransferase [KOG2036]	[GO:0009792] BIOLOGICAL_PROCESS embryonic development (sensu Metazoa) | [GO:0040010] BIOLOGICAL_PROCESS positive regulation of growth rate | [GO:0002119] BIOLOGICAL_PROCESS larval development (sensu Nematoda) | [GO:0040007] BIOLOGICAL_PROCESS growth | [GO:0040035] BIOLOGICAL_PROCESS hermaphrodite genital morphogenesis | [GO:0000003] BIOLOGICAL_PROCESS reproduction | [GO:0007626] BIOLOGICAL_PROCES…
T20G5.2	3.71343	0.109535	cts-1	cts-1 encodes a citrate synthase, predicted to be mitochondrial, that is required for embryonic development.	[GO:0004108] MOLECULAR_FUNCTION citrate (Si)-synthase activity | [GO:0006099] BIOLOGICAL_PROCESS tricarboxylic acid cycle | [GO:0005737] CELLULAR_COMPONENT cytoplasm | [GO:0046912] MOLECULAR_FUNCTION transferase activity, transferring acyl groups, acyl groups converted into alkyl on transfer | [GO:0006092] BIOLOGICAL_PROCESS main pathways of carbohydrate metabolism | [GO:0009792] BIOLOGICAL_PROCE…
C47E12.2	3.71263	0.109535	C47E12.2	Mitochondrial ADP/ATP carrier proteins	[GO:0005215] MOLECULAR_FUNCTION transporter activity | [GO:0006810] BIOLOGICAL_PROCESS transport | [GO:0005743] CELLULAR_COMPONENT mitochondrial inner membrane | [GO:0005488] MOLECULAR_FUNCTION binding | [GO:0016020] CELLULAR_COMPONENT membrane | [GO:0018987] BIOLOGICAL_PROCESS osmoregulation | [GO:0009792] BIOLOGICAL_PROCESS embryonic development (sensu Metazoa) | [GO:0040010] BIOLOGICAL_PROCESS…
R11A8.6	3.7044	0.116949	irs-1	Isoleucyl-tRNA synthetase [KOG0434]	[GO:0004812] MOLECULAR_FUNCTION tRNA ligase activity | [GO:0005524] MOLECULAR_FUNCTION ATP binding | [GO:0006418] BIOLOGICAL_PROCESS tRNA aminoacylation for protein translation | [GO:0004822] MOLECULAR_FUNCTION isoleucine-tRNA ligase activity | [GO:0006428] BIOLOGICAL_PROCESS isoleucyl-tRNA aminoacylation | [GO:0009792] BIOLOGICAL_PROCESS embryonic development (sensu Metazoa) | [GO:0040010] BIOLO…
