# Supplementary material for: Decline of nucleotide excision repair capacity in aging Caenorhabditis elegans
Source: Genome Biol. 2007 May 1;8(5):R70. doi: 10.1186/gb-2007-8-5-r70 (PMC1929140; doi:10.1186/gb-2007-8-5-r70)
Supplement: Additional data file 5 — Presented are the results of BiNGO analysis of the entire dataset comparing young (1-day) with aging (6-day) glp-1 adult C. elegans raised at 25°C. [file gb-2007-8-5-r70-S5.xls]

## Sheet: Additional Data File 4B
Additional Data File 4B
	Listed in this table are the results of BiNGO analysis of the 20 top-scoring active modules representing altered gene neighborhood identified by Cytoscape, when comparing young (1-day) to aging (6-day) glp-1 adult C elegans raised at 25º C.
	The active modules search was performed in version 2.2 of Cytoscape at a depth of 2 edges.
	The analysis is based on a combined interactome including interactions from the BIND interactome (March 28, 2006 release; http://www.unleashedinformatics.com/) and the analysis by Zhong and Sternberg published in 2006 (see references).
Active Module 1
Z score	12.199
# of genes in neighborhood	261	ontology: all
		curator: GO
		Overrepresentation
		Selected statistical test : Hypergeometric test
		Selected correction : Benjamini & Hochberg False Discovery Rate (FDR) correction
		Selected significance level : 0.05
		Testing option : Test cluster versus complete annotation
		The selected cluster :
		T23H2.5	F37B4.7	R74.1	F56D3.1	C47E12.5	T25G3.3	ZK858.4	F33A8.5	ZK180.4	F52E1.1	F35G2.2	T07A9.11	R05D3.7	T15B7.3	H20J04.4	B0205.3	C47E12.2	C08B11.5	C50F2.3	B0024.14	F25B4.6	F56E10.4	K10C2.4	F11A3.2	T05D4.1	ZK484.1	T21F4.1	T05H10.5	F21D5.7	Y37E3.10
		C37C3.2	T12G3.1	Y113G7A.3	C47E12.7	F32E10.1	C05E4.9
		Number of genes selected : 82
		Total number of genes in annotation : 6784
		GO-ID	p-value	corr p-value# selected	# total	Description	Genes in test set
		40007	5.2719e-15	1.241e-12	55	1764	growth	K04D7.1|Y39B6A.14|C47E12.2|C06E1.10|F55A12.8|ZK1098.1|Y45F10D.7|Y65B4BR.5|C43E11.9|F32E10.1|C37C3.2|Y39A1A.14|C50F2.3|M28.5|E02H1.6|T07A9.8|F37C12.1|F55F10.1|F54A3.3|C37H5.5|C18E3.2|F19H6.1|F33A8.5|F20D12.1|E04A4.7|Y47H9C.7|Y71H2AM.5|Y37D8A.14|T25G3.3|W08D2.7|F25B4.6|C36B1.5|Y39B6A.3|T06E6.1|F23H12.2|Y71F9AM.4|F11A3.2|F17C11.9|F23B12.5|T05H4.6|F42C5.10|B0280.9|T20B12.1|C43G2.2|Y48B6A.1|B0464.2|Y3…
		2119	1.0246e-14	1.241e-12	46	1231	larval development (sensu Nematoda)	F33A8.5|F20D12.1|E04A4.7|Y37D8A.14|Y71H2AM.5|Y47H9C.7|T25G3.3|W08D2.7|C36B1.5|F25B4.6|Y39B6A.14|Y39B6A.3|T06E6.1|C06E1.10|C47E12.2|F23H12.2|Y71F9AM.4|F55A12.8|F11A3.2|ZK1098.1|Y45F10D.7|T05H4.6|Y65B4BR.5|T20B12.1|B0280.9|C43E11.9|F32E10.1|C37C3.2|Y48B6A.1|Y39A1A.14|B0464.2|C50F2.3|Y37E3.10|M28.5|E02H1.6|T21B10.7|C47E12.7|R06C1.2|F37C12.1|ZK180.4|F21D5.7|F54A3.3|F55F10.1|C18E3.2|C37H5.5|Y59A8B.6
		2164	1.0576e-14	1.241e-12	46	1232	larval development	F33A8.5|F20D12.1|E04A4.7|Y37D8A.14|Y71H2AM.5|Y47H9C.7|T25G3.3|W08D2.7|C36B1.5|F25B4.6|Y39B6A.14|Y39B6A.3|T06E6.1|C06E1.10|C47E12.2|F23H12.2|Y71F9AM.4|F55A12.8|F11A3.2|ZK1098.1|Y45F10D.7|T05H4.6|Y65B4BR.5|T20B12.1|B0280.9|C43E11.9|F32E10.1|C37C3.2|Y48B6A.1|Y39A1A.14|B0464.2|C50F2.3|Y37E3.10|M28.5|E02H1.6|T21B10.7|C47E12.7|R06C1.2|F37C12.1|ZK180.4|F21D5.7|F54A3.3|F55F10.1|C18E3.2|C37H5.5|Y59A8B.6
		9791	4.2552e-14	3.7446e-12	47	1335	post-embryonic development	F33A8.5|F20D12.1|E04A4.7|Y37D8A.14|Y71H2AM.5|Y47H9C.7|T25G3.3|W08D2.7|C36B1.5|F25B4.6|Y39B6A.14|Y39B6A.3|T06E6.1|T02G5.7|C06E1.10|C47E12.2|F23H12.2|Y71F9AM.4|F55A12.8|F11A3.2|ZK1098.1|Y45F10D.7|T05H4.6|Y65B4BR.5|T20B12.1|B0280.9|C43E11.9|F32E10.1|C37C3.2|Y48B6A.1|Y39A1A.14|B0464.2|C50F2.3|Y37E3.10|M28.5|E02H1.6|T21B10.7|C47E12.7|R06C1.2|F37C12.1|ZK180.4|F21D5.7|F54A3.3|F55F10.1|C18E3.2|C37H5.5|Y5…
		7275	2.945e-12	2.0733e-10	64	2738	development	K04D7.1|Y39B6A.14|C06E1.10|C47E12.2|F55A12.8|T24H7.3|ZK1098.1|Y45F10D.7|B0303.3|Y65B4BR.5|C43E11.9|F32E10.1|C37C3.2|Y39A1A.14|C50F2.3|M28.5|E02H1.6|F37C12.1|Y54G11A.7|F21D5.7|F55F10.1|F54A3.3|M03C11.7|C37H5.5|C18E3.2|F19H6.1|F33A8.5|F20D12.1|E04A4.7|F01F1.7|Y37D8A.14|Y47H9C.7|Y71H2AM.5|T25G3.3|W08D2.7|Y54H5A.1|F25B4.6|C36B1.5|Y39B6A.3|T06E6.1|T02G5.7|F23H12.2|Y71F9AM.4|F11A3.2|F17C11.9|F11A10.8|F…
		40010	7.1473e-11	3.5941e-09	39	1136	positive regulation of growth rate	F33A8.5|E04A4.7|K04D7.1|Y47H9C.7|Y71H2AM.5|T25G3.3|W08D2.7|Y39B6A.14|C36B1.5|F25B4.6|Y39B6A.3|T06E6.1|C06E1.10|C47E12.2|F23H12.2|F55A12.8|F11A3.2|F17C11.9|ZK1098.1|F23B12.5|Y45F10D.7|Y65B4BR.5|F42C5.10|B0280.9|T20B12.1|C43E11.9|F32E10.1|C37C3.2|Y48B6A.1|C50F2.3|T10B5.3|C47E12.7|T07A9.8|C18E9.6|F55F10.1|C37H5.5|F28D1.1|F19H6.1|Y59A8B.6
		40009	7.1473e-11	3.5941e-09	39	1136	regulation of growth rate	F33A8.5|E04A4.7|K04D7.1|Y47H9C.7|Y71H2AM.5|T25G3.3|W08D2.7|Y39B6A.14|C36B1.5|F25B4.6|Y39B6A.3|T06E6.1|C06E1.10|C47E12.2|F23H12.2|F55A12.8|F11A3.2|F17C11.9|ZK1098.1|F23B12.5|Y45F10D.7|Y65B4BR.5|F42C5.10|B0280.9|T20B12.1|C43E11.9|F32E10.1|C37C3.2|Y48B6A.1|C50F2.3|T10B5.3|C47E12.7|T07A9.8|C18E9.6|F55F10.1|C37H5.5|F28D1.1|F19H6.1|Y59A8B.6
		45927	2.342e-10	1.0305e-08	41	1297	positive regulation of growth	F33A8.5|E04A4.7|Y71H2AM.5|K04D7.1|Y47H9C.7|T25G3.3|W08D2.7|Y39B6A.14|C36B1.5|F25B4.6|Y39B6A.3|T06E6.1|C06E1.10|C47E12.2|F23H12.2|Y71F9AM.4|F55A12.8|F11A3.2|F17C11.9|ZK1098.1|F23B12.5|Y45F10D.7|Y65B4BR.5|F42C5.10|B0280.9|T20B12.1|C43G2.2|C43E11.9|F32E10.1|C37C3.2|Y48B6A.1|C50F2.3|T10B5.3|C47E12.7|T07A9.8|C18E9.6|F55F10.1|C37H5.5|F28D1.1|F19H6.1|Y59A8B.6
		40008	6.061e-10	2.1335e-08	41	1336	regulation of growth	F33A8.5|E04A4.7|Y71H2AM.5|K04D7.1|Y47H9C.7|T25G3.3|W08D2.7|Y39B6A.14|C36B1.5|F25B4.6|Y39B6A.3|T06E6.1|C06E1.10|C47E12.2|F23H12.2|Y71F9AM.4|F55A12.8|F11A3.2|F17C11.9|ZK1098.1|F23B12.5|Y45F10D.7|Y65B4BR.5|F42C5.10|B0280.9|T20B12.1|C43G2.2|C43E11.9|F32E10.1|C37C3.2|Y48B6A.1|C50F2.3|T10B5.3|C47E12.7|T07A9.8|C18E9.6|F55F10.1|C37H5.5|F28D1.1|F19H6.1|Y59A8B.6
		48518	6.061e-10	2.1335e-08	41	1336	positive regulation of biological process	F33A8.5|E04A4.7|Y71H2AM.5|K04D7.1|Y47H9C.7|T25G3.3|W08D2.7|Y39B6A.14|C36B1.5|F25B4.6|Y39B6A.3|T06E6.1|C06E1.10|C47E12.2|F23H12.2|Y71F9AM.4|F55A12.8|F11A3.2|F17C11.9|ZK1098.1|F23B12.5|Y45F10D.7|Y65B4BR.5|F42C5.10|B0280.9|T20B12.1|C43G2.2|C43E11.9|F32E10.1|C37C3.2|Y48B6A.1|C50F2.3|T10B5.3|C47E12.7|T07A9.8|C18E9.6|F55F10.1|C37H5.5|F28D1.1|F19H6.1|Y59A8B.6
		9792	4.5053e-09	1.4417e-07	51	2101	embryonic development (sensu Metazoa)	K04D7.1|C47E12.2|C06E1.10|F55A12.8|T24H7.3|ZK1098.1|Y45F10D.7|B0303.3|Y65B4BR.5|F32E10.1|C37C3.2|C50F2.3|M28.5|F37C12.1|Y54G11A.7|F54A3.3|M03C11.7|C37H5.5|C18E3.2|F33A8.5|F20D12.1|E04A4.7|F01F1.7|Y47H9C.7|Y71H2AM.5|Y37D8A.14|T25G3.3|W08D2.7|F25B4.6|C36B1.5|Y54H5A.1|Y39B6A.3|F23H12.2|Y71F9AM.4|F11A3.2|F17C11.9|F11A10.8|F23B12.5|T05H4.6|F35G12.2|B0280.9|T20B12.1|B0464.2|Y37E3.10|T21B10.7|T10B5.3|R0…
		9790	7.0662e-09	2.0728e-07	51	2126	embryonic development	K04D7.1|C47E12.2|C06E1.10|F55A12.8|T24H7.3|ZK1098.1|Y45F10D.7|B0303.3|Y65B4BR.5|F32E10.1|C37C3.2|C50F2.3|M28.5|F37C12.1|Y54G11A.7|F54A3.3|M03C11.7|C37H5.5|C18E3.2|F33A8.5|F20D12.1|E04A4.7|F01F1.7|Y47H9C.7|Y71H2AM.5|Y37D8A.14|T25G3.3|W08D2.7|F25B4.6|C36B1.5|Y54H5A.1|Y39B6A.3|F23H12.2|Y71F9AM.4|F11A3.2|F17C11.9|F11A10.8|F23B12.5|T05H4.6|F35G12.2|B0280.9|T20B12.1|B0464.2|Y37E3.10|T21B10.7|T10B5.3|R0…
		5739	2.1365e-07	5.785e-06	8	54	mitochondrion	F33A8.5|F35G12.2|C47E12.2|F23H12.2|E04A4.7|Y71H2AM.5|C18E9.6|C30F12.7
		5737	2.7705e-07	6.8815e-06	14	219	cytoplasm	F33A8.5|F35G12.2|E04A4.7|Y47H9C.7|Y71H2AM.5|C30F12.7|C47E12.2|M28.5|F23H12.2|C01G10.9|F11A3.2|C18E9.6|F21D5.7|F23B12.5
		6092	2.9325e-07	6.8815e-06	6	24	main pathways of carbohydrate metabolism	F33A8.5|T03F1.3|F35G12.2|C30F12.7|F23B12.5|T05D4.1
		15980	7.8975e-07	1.7375e-05	6	28	energy derivation by oxidation of organic compounds	F33A8.5|T03F1.3|F35G12.2|C30F12.7|F23B12.5|T05D4.1
		44262	1.4363e-06	2.974e-05	7	48	cellular carbohydrate metabolism	F33A8.5|T03F1.3|F35G12.2|C39D10.7|C30F12.7|F23B12.5|T05D4.1
		50789	2.0856e-06	4.0785e-05	41	1753	regulation of biological process	F33A8.5|E04A4.7|Y71H2AM.5|K04D7.1|Y47H9C.7|T25G3.3|W08D2.7|Y39B6A.14|C36B1.5|F25B4.6|Y39B6A.3|T06E6.1|C06E1.10|C47E12.2|F23H12.2|Y71F9AM.4|F55A12.8|F11A3.2|F17C11.9|ZK1098.1|F23B12.5|Y45F10D.7|Y65B4BR.5|F42C5.10|B0280.9|T20B12.1|C43G2.2|C43E11.9|F32E10.1|C37C3.2|Y48B6A.1|C50F2.3|T10B5.3|C47E12.7|T07A9.8|C18E9.6|F55F10.1|C37H5.5|F28D1.1|F19H6.1|Y59A8B.6
		19952	2.4711e-06	4.5781e-05	35	1365	reproduction	F20D12.1|Y37D8A.14|K04D7.1|Y71H2AM.5|T25G3.3|W08D2.7|C36B1.5|F25B4.6|T06E6.1|C06E1.10|C47E12.2|F23H12.2|F55A12.8|ZK20.3|F11A3.2|F17C11.9|ZK1098.1|F23B12.5|T05H4.6|F35G12.2|Y65B4BR.5|T20B12.1|C43E11.9|F32E10.1|C37C3.2|Y48B6A.1|C50F2.3|T21B10.7|C47E12.7|ZK180.4|C18E9.6|F55F10.1|F54A3.3|C37H5.5|Y59A8B.6
		6084	3.9409e-06	6.936e-05	4	10	acetyl-CoA metabolism	F33A8.5|F35G12.2|C30F12.7|F25B4.6
		44248	4.7256e-06	7.9209e-05	7	57	cellular catabolism	F33A8.5|T03F1.3|F35G12.2|C30F12.7|F23B12.5|T05D4.1|T21F4.1
		5851	6.7511e-06	0.00010802	3	4	eukaryotic translation initiation factor 2B complex	C01G10.9|Y47H9C.7|F11A3.2
		8150	4.254e-05	0.00065105	79	5502	biological_process	K04D7.1|Y39B6A.14|F53G2.7|F37B4.7|C06E1.10|C47E12.2|F55A12.8|F35G2.2|ZK1098.1|T24H7.3|F46G10.1|B0303.3|Y45F10D.7|Y65B4BR.5|C39D10.7|C43E11.9|F32E10.1|C37C3.2|Y39A1A.14|C50F2.3|T08G2.3|T21F4.1|T03F1.3|M28.5|E02H1.6|C01G10.9|T07A9.8|F37C12.1|Y54G11A.7|F21D5.7|F54A3.3|F55F10.1|M03C11.7|C18E3.2|C37H5.5|F19H6.1|F33A8.5|F20D12.1|E04A4.7|F01F1.7|Y37D8A.14|Y71H2AM.5|Y47H9C.7|T25G3.3|W08D2.7|C30F12.7|Y54H…
		46356	5.7538e-05	0.00072334	3	7	acetyl-CoA catabolism	F33A8.5|F35G12.2|C30F12.7
		6099	5.7538e-05	0.00072334	3	7	tricarboxylic acid cycle	F33A8.5|F35G12.2|C30F12.7
		9060	5.7538e-05	0.00072334	3	7	aerobic respiration	F33A8.5|F35G12.2|C30F12.7
		51187	5.7538e-05	0.00072334	3	7	cofactor catabolism	F33A8.5|F35G12.2|C30F12.7
		9109	5.7538e-05	0.00072334	3	7	coenzyme catabolism	F33A8.5|F35G12.2|C30F12.7
		9056	6.2288e-05	0.00075605	7	84	catabolism	F33A8.5|T03F1.3|F35G12.2|C30F12.7|F23B12.5|T05D4.1|T21F4.1
		5740	8.3755e-05	0.00098272	5	38	mitochondrial membrane	F33A8.5|C47E12.2|F23H12.2|E04A4.7|C18E9.6
		45333	9.1258e-05	0.0010362	3	8	cellular respiration	F33A8.5|F35G12.2|C30F12.7
		7276	0.00012091	0.00133	18	571	gametogenesis	F35G12.2|F20D12.1|Y65B4BR.5|T20B12.1|Y37D8A.14|Y71H2AM.5|T25G3.3|W08D2.7|F32E10.1|T06E6.1|C06E1.10|C47E12.2|F11A3.2|F55F10.1|F54A3.3|ZK1098.1|F23B12.5|Y59A8B.6
		6096	0.00019216	0.0020497	3	10	glycolysis	T03F1.3|F23B12.5|T05D4.1
		5975	0.00020058	0.0020766	7	101	carbohydrate metabolism	F33A8.5|T03F1.3|F35G12.2|C39D10.7|C30F12.7|F23B12.5|T05D4.1
		19953	0.00024099	0.0024237	18	603	sexual reproduction	F35G12.2|F20D12.1|Y65B4BR.5|T20B12.1|Y37D8A.14|Y71H2AM.5|T25G3.3|W08D2.7|F32E10.1|T06E6.1|C06E1.10|C47E12.2|F11A3.2|F55F10.1|F54A3.3|ZK1098.1|F23B12.5|Y59A8B.6
		31090	0.00028676	0.0028039	5	49	organelle membrane	F33A8.5|C47E12.2|F23H12.2|E04A4.7|C18E9.6
		46164	0.00044613	0.003739	3	13	alcohol catabolism	T03F1.3|F23B12.5|T05D4.1
		3743	0.00044613	0.003739	3	13	translation initiation factor activity	C01G10.9|Y47H9C.7|F11A3.2
		6007	0.00044613	0.003739	3	13	glucose catabolism	T03F1.3|F23B12.5|T05D4.1
		46365	0.00044613	0.003739	3	13	monosaccharide catabolism	T03F1.3|F23B12.5|T05D4.1
		6454	0.00044613	0.003739	3	13	translational initiation	C01G10.9|Y47H9C.7|F11A3.2
		19320	0.00044613	0.003739	3	13	hexose catabolism	T03F1.3|F23B12.5|T05D4.1
		19001	0.00053771	0.0041276	5	56	guanyl nucleotide binding	C01G10.9|Y47H9C.7|F11A3.2|ZK180.4|F21D5.7
		5525	0.00053771	0.0041276	5	56	GTP binding	C01G10.9|Y47H9C.7|F11A3.2|ZK180.4|F21D5.7
		6091	0.00054707	0.0041276	11	283	generation of precursor metabolites and energy	F33A8.5|T03F1.3|F35G12.2|E04A4.7|F37C12.1|Y37D8A.14|Y71H2AM.5|C30F12.7|F23B12.5|T05D4.1|T08G2.3
		6006	0.00056286	0.0041276	3	14	glucose metabolism	T03F1.3|F23B12.5|T05D4.1
		16052	0.00056286	0.0041276	3	14	carbohydrate catabolism	T03F1.3|F23B12.5|T05D4.1
		44275	0.00056286	0.0041276	3	14	cellular carbohydrate catabolism	T03F1.3|F23B12.5|T05D4.1
		19867	0.00085249	0.0058838	2	4	outer membrane	F23H12.2|C18E9.6
		4449	0.00085249	0.0058838	2	4	isocitrate dehydrogenase (NAD+) activity	F35G12.2|C30F12.7
		5741	0.00085249	0.0058838	2	4	mitochondrial outer membrane	F23H12.2|C18E9.6
		16675	0.0014097	0.0090218	2	5	oxidoreductase activity, acting on heme group of donors	Y37D8A.14|Y71H2AM.5
		16676	0.0014097	0.0090218	2	5	oxidoreductase activity, acting on heme group of donors, oxygen as acceptor	Y37D8A.14|Y71H2AM.5
		4129	0.0014097	0.0090218	2	5	cytochrome-c oxidase activity	Y37D8A.14|Y71H2AM.5
		15002	0.0014097	0.0090218	2	5	heme-copper terminal oxidase activity	Y37D8A.14|Y71H2AM.5
		19318	0.001673	0.01032	3	20	hexose metabolism	T03F1.3|F23B12.5|T05D4.1
		5996	0.001673	0.01032	3	20	monosaccharide metabolism	T03F1.3|F23B12.5|T05D4.1
		6732	0.0017101	0.01032	4	43	coenzyme metabolism	F33A8.5|F35G12.2|C30F12.7|F25B4.6
		43234	0.0017298	0.01032	8	186	protein complex	M28.5|F23H12.2|C01G10.9|Y47H9C.7|F11A3.2|F21D5.7|F46G10.1|F23B12.5
		4448	0.0020979	0.012308	2	6	isocitrate dehydrogenase activity	F35G12.2|C30F12.7
		51186	0.0022001	0.012609	4	46	cofactor metabolism	F33A8.5|F35G12.2|C30F12.7|F25B4.6
		8135	0.002221	0.012609	3	22	translation factor activity, nucleic acid binding	C01G10.9|Y47H9C.7|F11A3.2
		40035	0.0024161	0.013499	13	445	hermaphrodite genital morphogenesis	F35G12.2|Y65B4BR.5|T20B12.1|C43G2.2|C43E11.9|Y48B6A.1|C36B1.5|T06E6.1|T21B10.7|Y71F9AM.4|F55A12.8|F11A3.2|F19H6.1
		45182	0.002532	0.013926	3	23	translation regulator activity	C01G10.9|Y47H9C.7|F11A3.2
		35112	0.002771	0.015006	13	452	genitalia morphogenesis	F35G12.2|Y65B4BR.5|T20B12.1|C43G2.2|C43E11.9|Y48B6A.1|C36B1.5|T06E6.1|T21B10.7|Y71F9AM.4|F55A12.8|F11A3.2|F19H6.1
		9887	0.0035442	0.018903	13	465	organ morphogenesis	F35G12.2|Y65B4BR.5|T20B12.1|C43G2.2|C43E11.9|Y48B6A.1|C36B1.5|T06E6.1|T21B10.7|Y71F9AM.4|F55A12.8|F11A3.2|F19H6.1
		7548	0.0038851	0.020411	13	470	sex differentiation	F35G12.2|Y65B4BR.5|T20B12.1|C43G2.2|C43E11.9|Y48B6A.1|C36B1.5|T06E6.1|T21B10.7|Y71F9AM.4|F55A12.8|F11A3.2|F19H6.1
		5622	0.0056213	0.028677	19	856	intracellular	F33A8.5|F35G12.2|E04A4.7|Y47H9C.7|Y71H2AM.5|C30F12.7|Y39A1A.14|C50F2.3|F53G2.7|M28.5|C47E12.2|F23H12.2|C01G10.9|ZK20.3|F11A3.2|C18E9.6|F21D5.7|F23B12.5|Y59A8B.6
		48513	0.0056214	0.028677	13	491	organ development	F35G12.2|Y65B4BR.5|T20B12.1|C43G2.2|C43E11.9|Y48B6A.1|C36B1.5|T06E6.1|T21B10.7|Y71F9AM.4|F55A12.8|F11A3.2|F19H6.1
		6605	0.006099	0.030669	2	10	protein targeting	F23H12.2|F21D5.7
		6394	0.0065588	0.032517	3	32	RNA processing	C36B1.5|C50F2.3|Y59A8B.6
		166	0.0069072	0.033769	12	446	nucleotide binding	C06E1.10|E02H1.6|C01G10.9|F01F1.7|Y47H9C.7|F11A3.2|Y39A1A.12|ZK180.4|W08D2.7|F21D5.7|F55F10.1|F19H6.1
		9308	0.0094538	0.043415	4	69	amine metabolism	E02H1.6|C39D10.7|F42D1.2|T21F4.1
		9653	0.009741	0.043415	17	772	morphogenesis	F35G12.2|Y65B4BR.5|T20B12.1|C43G2.2|C43E11.9|Y48B6A.1|F25B4.6|C36B1.5|T06E6.1|T02G5.7|M28.5|T21B10.7|Y71F9AM.4|F55A12.8|F11A3.2|F19H6.1|T08G5.5
		44265	0.0098401	0.043415	3	37	cellular macromolecule catabolism	T03F1.3|F23B12.5|T05D4.1
		6807	0.010434	0.043415	4	71	nitrogen compound metabolism	E02H1.6|C39D10.7|F42D1.2|T21F4.1
		43037	0.010592	0.043415	3	38	translation	C01G10.9|Y47H9C.7|F11A3.2
		9057	0.011376	0.043415	3	39	macromolecule catabolism	T03F1.3|F23B12.5|T05D4.1
		8026	0.011376	0.043415	3	39	ATP-dependent helicase activity	C06E1.10|F01F1.7|W08D2.7
		6525	0.012087	0.043415	1	1	arginine metabolism	T21F4.1
		8073	0.012087	0.043415	1	1	ornithine decarboxylase inhibitor activity	ZK484.1
		4618	0.012087	0.043415	1	1	phosphoglycerate kinase activity	T03F1.3
		6527	0.012087	0.043415	1	1	arginine catabolism	T21F4.1
		4765	0.012087	0.043415	1	1	shikimate kinase activity	E02H1.6
		16774	0.012087	0.043415	1	1	phosphotransferase activity, carboxyl group as acceptor	T03F1.3
		4838	0.012087	0.043415	1	1	tyrosine transaminase activity	F42D1.2
		16228	0.012087	0.043415	1	1	aldehyde-lyase activity	T05D4.1
		45254	0.012087	0.043415	1	1	pyruvate dehydrogenase complex	F23B12.5
		4053	0.012087	0.043415	1	1	arginase activity	T21F4.1
		30523	0.012087	0.043415	1	1	dihydrolipoamide S-acyltransferase activity	F23B12.5
		16418	0.012087	0.043415	1	1	S-acetyltransferase activity	F23B12.5
		16813	0.012087	0.043415	1	1	hydrolase activity, acting on carbon-nitrogen (but not peptide) bonds, in linear amidines	T21F4.1
		5742	0.012087	0.043415	1	1	mitochondrial outer membrane translocase complex	F23H12.2
		4742	0.012087	0.043415	1	1	dihydrolipoyllysine-residue acetyltransferase activity	F23B12.5
		4332	0.012087	0.043415	1	1	fructose-bisphosphate aldolase activity	T05D4.1
		51	0.012087	0.043415	1	1	urea cycle intermediate metabolism	T21F4.1
		4421	0.012087	0.043415	1	1	hydroxymethylglutaryl-CoA synthase activity	F25B4.6
		42979	0.012087	0.043415	1	1	ornithine decarboxylase regulator activity	ZK484.1
		4386	0.013042	0.046373	3	41	helicase activity	C06E1.10|F01F1.7|W08D2.7
		6886	0.013925	0.048532	3	42	intracellular protein transport	F23H12.2|ZK180.4|F21D5.7
		6066	0.013925	0.048532	3	42	alcohol metabolism	T03F1.3|F23B12.5|T05D4.1
Active Module 2
Z score	12.143
# of genes in neighborhood	183	ontology: all
		curator: GO
		Overrepresentation
		Selected statistical test : Hypergeometric test
		Selected correction : Benjamini & Hochberg False Discovery Rate (FDR) correction
		Selected significance level : 0.05
		Testing option : Test cluster versus complete annotation
		The selected cluster :
		T23H2.5	B0564.1	F37B4.7	R74.1	Y71F9AM.4	Y66H1A.4	F11C3.3	F56D3.1	C47E12.5	C38C3.5	Y46G5A.31	F20G4.3	C04G2.6	F33A8.5	ZK180.4	F52E1.1	C39D10.7	F23B12.7	F35G2.2	F52C9.7	T10G3.6	T28D9.10	Y59A8B.6	Y53G8AR.3	F01F1.7	Y49E10.15	ZK721.2	T10E9.7	T05H4.14	F57H12.1	F53G12.1	C47E12.2	T20B12.1	C54G4.8	C50F2.3	B0024.14	T05D4.1	F53F10.5	H06I04.3	C03C10.3	T05H10.5	H02I12.5	F10B5.6	T04C12.6	T20B12.8	ZK430.1	T20H4.3	F25H2.5
		Number of genes selected : 65
		Total number of genes in annotation : 6784
		GO-ID	p-value	corr p-value# selected	# total	Description	Genes in test set
		40007	1.0545e-11	3.4481e-09	43	1764	growth	H06I04.3|F33A8.5|E04A4.7|Y37D8A.14|Y71H2AM.5|K04D7.1|C16A3.3|W08D2.7|Y66H1A.4|Y53C12B.1|F23B12.7|C47E12.2|Y71F9AM.4|F55A12.8|F17C11.9|ZK858.1|ZK1098.1|F23B12.5|Y45F10D.7|K07C5.6|B0280.9|T20B12.1|D2085.3|T20H4.5|W07E6.1|C43G2.2|F32E10.1|Y48B6A.1|C16C10.6|B0464.2|C50F2.3|T10E9.7|F52C9.7|T21B10.7|ZK430.1|T05H10.6|ZK180.4|C37H5.5|C18E3.2|F28D1.1|F19H6.1|Y59A8B.6|F59A2.4
		40008	3.051e-11	4.3553e-09	37	1336	regulation of growth	H06I04.3|F33A8.5|E04A4.7|Y71H2AM.5|K04D7.1|C16A3.3|W08D2.7|Y66H1A.4|Y53C12B.1|F23B12.7|C47E12.2|Y71F9AM.4|F55A12.8|F17C11.9|ZK858.1|ZK1098.1|F23B12.5|Y45F10D.7|B0280.9|T20B12.1|D2085.3|T20H4.5|W07E6.1|C43G2.2|F32E10.1|Y48B6A.1|C16C10.6|C50F2.3|T10E9.7|F52C9.7|ZK430.1|T05H10.6|C37H5.5|F19H6.1|F28D1.1|Y59A8B.6|F59A2.4
		9792	3.9957e-11	4.3553e-09	46	2101	embryonic development (sensu Metazoa)	H06I04.3|F33A8.5|E04A4.7|F01F1.7|Y37D8A.14|Y71H2AM.5|K04D7.1|C16A3.3|W08D2.7|M03F8.3|F25H2.5|Y53C12B.1|C47E12.2|Y71F9AM.4|F55A12.8|F17C11.9|ZK858.1|T24H7.3|ZK1098.1|F23B12.5|Y45F10D.7|B0303.3|K07C5.6|F35G12.2|B0280.9|T20B12.1|D2085.3|T20H4.5|W07E6.1|F32E10.1|C16C10.6|B0464.2|C50F2.3|T10E9.7|F52C9.7|Y87G2A.8|T21B10.7|ZK430.1|T05H10.6|D1007.7|H02I12.5|C37H5.5|C18E3.2|F28D1.1|Y59A8B.6|F59A2.4
		9790	6.2777e-11	4.4545e-09	46	2126	embryonic development	H06I04.3|F33A8.5|E04A4.7|F01F1.7|Y37D8A.14|Y71H2AM.5|K04D7.1|C16A3.3|W08D2.7|M03F8.3|F25H2.5|Y53C12B.1|C47E12.2|Y71F9AM.4|F55A12.8|F17C11.9|ZK858.1|T24H7.3|ZK1098.1|F23B12.5|Y45F10D.7|B0303.3|K07C5.6|F35G12.2|B0280.9|T20B12.1|D2085.3|T20H4.5|W07E6.1|F32E10.1|C16C10.6|B0464.2|C50F2.3|T10E9.7|F52C9.7|Y87G2A.8|T21B10.7|ZK430.1|T05H10.6|D1007.7|H02I12.5|C37H5.5|C18E3.2|F28D1.1|Y59A8B.6|F59A2.4
		45927	6.8112e-11	4.4545e-09	36	1297	positive regulation of growth	H06I04.3|F33A8.5|E04A4.7|Y71H2AM.5|K04D7.1|C16A3.3|W08D2.7|Y66H1A.4|Y53C12B.1|F23B12.7|C47E12.2|Y71F9AM.4|F55A12.8|F17C11.9|ZK858.1|ZK1098.1|F23B12.5|Y45F10D.7|B0280.9|T20B12.1|D2085.3|T20H4.5|W07E6.1|C43G2.2|F32E10.1|Y48B6A.1|C16C10.6|C50F2.3|T10E9.7|F52C9.7|ZK430.1|T05H10.6|C37H5.5|F19H6.1|F28D1.1|Y59A8B.6
		48518	1.6451e-10	8.9659e-09	36	1336	positive regulation of biological process	H06I04.3|F33A8.5|E04A4.7|Y71H2AM.5|K04D7.1|C16A3.3|W08D2.7|Y66H1A.4|Y53C12B.1|F23B12.7|C47E12.2|Y71F9AM.4|F55A12.8|F17C11.9|ZK858.1|ZK1098.1|F23B12.5|Y45F10D.7|B0280.9|T20B12.1|D2085.3|T20H4.5|W07E6.1|C43G2.2|F32E10.1|Y48B6A.1|C16C10.6|C50F2.3|T10E9.7|F52C9.7|ZK430.1|T05H10.6|C37H5.5|F19H6.1|F28D1.1|Y59A8B.6
		40010	2.388e-10	9.761e-09	33	1136	positive regulation of growth rate	H06I04.3|F33A8.5|E04A4.7|Y71H2AM.5|K04D7.1|C16A3.3|W08D2.7|Y66H1A.4|Y53C12B.1|F23B12.7|C47E12.2|F55A12.8|F17C11.9|ZK858.1|ZK1098.1|F23B12.5|Y45F10D.7|B0280.9|T20B12.1|D2085.3|T20H4.5|W07E6.1|F32E10.1|Y48B6A.1|C16C10.6|C50F2.3|T10E9.7|ZK430.1|T05H10.6|C37H5.5|F19H6.1|F28D1.1|Y59A8B.6
		40009	2.388e-10	9.761e-09	33	1136	regulation of growth rate	H06I04.3|F33A8.5|E04A4.7|Y71H2AM.5|K04D7.1|C16A3.3|W08D2.7|Y66H1A.4|Y53C12B.1|F23B12.7|C47E12.2|F55A12.8|F17C11.9|ZK858.1|ZK1098.1|F23B12.5|Y45F10D.7|B0280.9|T20B12.1|D2085.3|T20H4.5|W07E6.1|F32E10.1|Y48B6A.1|C16C10.6|C50F2.3|T10E9.7|ZK430.1|T05H10.6|C37H5.5|F19H6.1|F28D1.1|Y59A8B.6
		7275	3.5528e-10	1.2908e-08	51	2738	development	K04D7.1|C16A3.3|M03F8.3|Y53C12B.1|C47E12.2|F55A12.8|ZK1098.1|T24H7.3|B0303.3|Y45F10D.7|K07C5.6|F32E10.1|T10E9.7|C50F2.3|F52C9.7|Y87G2A.8|T05H10.6|H02I12.5|C18E3.2|C37H5.5|F19H6.1|F59A2.4|F33A8.5|H06I04.3|E04A4.7|F01F1.7|Y71H2AM.5|Y37D8A.14|W08D2.7|F25H2.5|F23B12.7|Y71F9AM.4|F17C11.9|ZK858.1|F23B12.5|F35G12.2|D2085.3|T20B12.1|B0280.9|T20H4.5|W07E6.1|C43G2.2|Y48B6A.1|C16C10.6|B0464.2|T21B10.7|ZK430…
		2119	9.7435e-09	2.9568e-07	32	1231	larval development (sensu Nematoda)	H06I04.3|F33A8.5|E04A4.7|Y71H2AM.5|Y37D8A.14|C16A3.3|W08D2.7|F23B12.7|C47E12.2|Y71F9AM.4|F55A12.8|ZK1098.1|Y45F10D.7|K07C5.6|B0280.9|T20B12.1|D2085.3|T20H4.5|W07E6.1|F32E10.1|Y48B6A.1|C16C10.6|B0464.2|C50F2.3|T10E9.7|T21B10.7|ZK430.1|ZK180.4|C37H5.5|C18E3.2|Y59A8B.6|F59A2.4
		2164	9.9465e-09	2.9568e-07	32	1232	larval development	H06I04.3|F33A8.5|E04A4.7|Y71H2AM.5|Y37D8A.14|C16A3.3|W08D2.7|F23B12.7|C47E12.2|Y71F9AM.4|F55A12.8|ZK1098.1|Y45F10D.7|K07C5.6|B0280.9|T20B12.1|D2085.3|T20H4.5|W07E6.1|F32E10.1|Y48B6A.1|C16C10.6|B0464.2|C50F2.3|T10E9.7|T21B10.7|ZK430.1|ZK180.4|C37H5.5|C18E3.2|Y59A8B.6|F59A2.4
		9791	7.423e-08	2.0228e-06	32	1335	post-embryonic development	H06I04.3|F33A8.5|E04A4.7|Y71H2AM.5|Y37D8A.14|C16A3.3|W08D2.7|F23B12.7|C47E12.2|Y71F9AM.4|F55A12.8|ZK1098.1|Y45F10D.7|K07C5.6|B0280.9|T20B12.1|D2085.3|T20H4.5|W07E6.1|F32E10.1|Y48B6A.1|C16C10.6|B0464.2|C50F2.3|T10E9.7|T21B10.7|ZK430.1|ZK180.4|C37H5.5|C18E3.2|Y59A8B.6|F59A2.4
		50789	9.3653e-08	2.3557e-06	37	1753	regulation of biological process	H06I04.3|F33A8.5|E04A4.7|Y71H2AM.5|K04D7.1|C16A3.3|W08D2.7|Y66H1A.4|Y53C12B.1|F23B12.7|C47E12.2|Y71F9AM.4|F55A12.8|F17C11.9|ZK858.1|ZK1098.1|F23B12.5|Y45F10D.7|B0280.9|T20B12.1|D2085.3|T20H4.5|W07E6.1|C43G2.2|F32E10.1|Y48B6A.1|C16C10.6|C50F2.3|T10E9.7|F52C9.7|ZK430.1|T05H10.6|C37H5.5|F19H6.1|F28D1.1|Y59A8B.6|F59A2.4
		5739	6.6201e-07	1.5463e-05	7	54	mitochondrion	F33A8.5|F35G12.2|C47E12.2|E04A4.7|F54D8.2|Y71H2AM.5|C30F12.7
		19952	1.8129e-06	3.9522e-05	30	1365	reproduction	H06I04.3|Y71H2AM.5|K04D7.1|Y37D8A.14|C16A3.3|W08D2.7|Y66H1A.4|M03F8.3|Y53C12B.1|F25H2.5|F23B12.7|C47E12.2|F55A12.8|F17C11.9|ZK858.1|ZK1098.1|F23B12.5|F35G12.2|T20B12.1|D2085.3|W07E6.1|F32E10.1|Y48B6A.1|Y54E10A.10|C50F2.3|T21B10.7|T05H10.6|ZK180.4|C37H5.5|Y59A8B.6
		6092	2.5513e-06	5.2142e-05	5	24	main pathways of carbohydrate metabolism	F33A8.5|F35G12.2|C30F12.7|F23B12.5|T05D4.1
		44262	5.4794e-06	0.00010405	6	48	cellular carbohydrate metabolism	F33A8.5|F35G12.2|C39D10.7|C30F12.7|F23B12.5|T05D4.1
		15980	5.7274e-06	0.00010405	5	28	energy derivation by oxidation of organic compounds	F33A8.5|F35G12.2|C30F12.7|F23B12.5|T05D4.1
		16675	8.2831e-06	0.00012312	3	5	oxidoreductase activity, acting on heme group of donors	F54D8.2|Y37D8A.14|Y71H2AM.5
		16676	8.2831e-06	0.00012312	3	5	oxidoreductase activity, acting on heme group of donors, oxygen as acceptor	F54D8.2|Y37D8A.14|Y71H2AM.5
		4129	8.2831e-06	0.00012312	3	5	cytochrome-c oxidase activity	F54D8.2|Y37D8A.14|Y71H2AM.5
		15002	8.2831e-06	0.00012312	3	5	heme-copper terminal oxidase activity	F54D8.2|Y37D8A.14|Y71H2AM.5
		6394	1.1394e-05	0.00016199	5	32	RNA processing	C16A3.3|Y66H1A.4|M03F8.3|C50F2.3|Y59A8B.6
		6091	1.2203e-05	0.00016627	12	283	generation of precursor metabolites and energy	F33A8.5|F35G12.2|E04A4.7|F54D8.2|Y37D8A.14|Y71H2AM.5|T20H4.5|C30F12.7|F23B12.5|T05D4.1|T08G2.3|F52C9.7
		7276	1.7067e-05	0.00022323	17	571	gametogenesis	F35G12.2|T20B12.1|Y71H2AM.5|Y37D8A.14|W07E6.1|W08D2.7|F32E10.1|Y66H1A.4|F25H2.5|Y53C12B.1|F23B12.7|C47E12.2|T05H10.6|ZK858.1|ZK1098.1|F23B12.5|Y59A8B.6
		46356	2.8595e-05	0.00031168	3	7	acetyl-CoA catabolism	F33A8.5|F35G12.2|C30F12.7
		6099	2.8595e-05	0.00031168	3	7	tricarboxylic acid cycle	F33A8.5|F35G12.2|C30F12.7
		9060	2.8595e-05	0.00031168	3	7	aerobic respiration	F33A8.5|F35G12.2|C30F12.7
		51187	2.8595e-05	0.00031168	3	7	cofactor catabolism	F33A8.5|F35G12.2|C30F12.7
		9109	2.8595e-05	0.00031168	3	7	coenzyme catabolism	F33A8.5|F35G12.2|C30F12.7
		19953	3.4716e-05	0.00036619	17	603	sexual reproduction	F35G12.2|T20B12.1|Y71H2AM.5|Y37D8A.14|W07E6.1|W08D2.7|F32E10.1|Y66H1A.4|F25H2.5|Y53C12B.1|F23B12.7|C47E12.2|T05H10.6|ZK858.1|ZK1098.1|F23B12.5|Y59A8B.6
		45333	4.5439e-05	0.00046433	3	8	cellular respiration	F33A8.5|F35G12.2|C30F12.7
		16070	9.5172e-05	0.00092368	5	49	RNA metabolism	C16A3.3|Y66H1A.4|M03F8.3|C50F2.3|Y59A8B.6
		6084	9.604e-05	0.00092368	3	10	acetyl-CoA metabolism	F33A8.5|F35G12.2|C30F12.7
		44248	0.00019701	0.0018407	5	57	cellular catabolism	F33A8.5|F35G12.2|C30F12.7|F23B12.5|T05D4.1
		5975	0.00038089	0.0034598	6	101	carbohydrate metabolism	F33A8.5|F35G12.2|C39D10.7|C30F12.7|F23B12.5|T05D4.1
		5740	0.00044369	0.0039212	4	38	mitochondrial membrane	F33A8.5|C47E12.2|E04A4.7|F54D8.2
		4449	0.00053573	0.0046101	2	4	isocitrate dehydrogenase (NAD+) activity	F35G12.2|C30F12.7
		16491	0.001073	0.0087722	8	219	oxidoreductase activity	F35G12.2|F54D8.2|Y37D8A.14|Y71H2AM.5|C30F12.7|R04B5.5|T08G2.3|F52C9.7
		5737	0.001073	0.0087722	8	219	cytoplasm	F33A8.5|F35G12.2|C47E12.2|E04A4.7|F54D8.2|Y71H2AM.5|C30F12.7|F23B12.5
		31090	0.001177	0.0092727	4	49	organelle membrane	F33A8.5|C47E12.2|E04A4.7|F54D8.2
		9056	0.001191	0.0092727	5	84	catabolism	F33A8.5|F35G12.2|C30F12.7|F23B12.5|T05D4.1
		4448	0.0013228	0.0098959	2	6	isocitrate dehydrogenase activity	F35G12.2|C30F12.7
		9887	0.0013316	0.0098959	12	465	organ morphogenesis	F35G12.2|T21B10.7|D2085.3|T20B12.1|Y71F9AM.4|F55A12.8|C16A3.3|C43G2.2|Y48B6A.1|ZK858.1|F25H2.5|F19H6.1
		7548	0.0014603	0.010611	12	470	sex differentiation	F35G12.2|T21B10.7|D2085.3|T20B12.1|Y71F9AM.4|F55A12.8|C16A3.3|C43G2.2|Y48B6A.1|ZK858.1|F25H2.5|F19H6.1
		16616	0.0016611	0.011808	3	25	oxidoreductase activity, acting on the CH-OH group of donors, NAD or NADP as acceptor	F35G12.2|C30F12.7|R04B5.5
		6118	0.0018282	0.012719	8	238	electron transport	F33A8.5|E04A4.7|F54D8.2|Y37D8A.14|Y71H2AM.5|T20H4.5|T08G2.3|F52C9.7
		48513	0.0021196	0.01444	12	491	organ development	F35G12.2|T21B10.7|D2085.3|T20B12.1|Y71F9AM.4|F55A12.8|C16A3.3|C43G2.2|Y48B6A.1|ZK858.1|F25H2.5|F19H6.1
		16614	0.0025679	0.017137	3	29	oxidoreductase activity, acting on CH-OH group of donors	F35G12.2|C30F12.7|R04B5.5
		40035	0.0030329	0.019835	11	445	hermaphrodite genital morphogenesis	F35G12.2|T21B10.7|D2085.3|T20B12.1|Y71F9AM.4|F55A12.8|C43G2.2|Y48B6A.1|ZK858.1|F25H2.5|F19H6.1
		8150	0.0031646	0.020291	61	5502	biological_process	F46F6.2|K04D7.1|C16A3.3|M03F8.3|Y53C12B.1|F37B4.7|C47E12.2|F55A12.8|F35G2.2|ZK1098.1|T24H7.3|B0303.3|Y45F10D.7|K07C5.6|C39D10.7|F32E10.1|Y54E10A.10|C50F2.3|T10E9.7|T08G2.3|F52C9.7|Y87G2A.8|F54D8.2|T05H10.6|H02I12.5|C37H5.5|C18E3.2|F19H6.1|F59A2.4|H06I04.3|F33A8.5|E04A4.7|F01F1.7|Y71H2AM.5|Y37D8A.14|W08D2.7|C30F12.7|Y66H1A.4|F25H2.5|F23B12.7|Y71F9AM.4|F17C11.9|ZK858.1|F23B12.5|T05D4.1|F35G12.2|B02…
		35112	0.0034222	0.021521	11	452	genitalia morphogenesis	F35G12.2|T21B10.7|D2085.3|T20B12.1|Y71F9AM.4|F55A12.8|C43G2.2|Y48B6A.1|ZK858.1|F25H2.5|F19H6.1
		6096	0.0038714	0.023886	2	10	glycolysis	F23B12.5|T05D4.1
		15078	0.0044154	0.026738	3	35	hydrogen ion transporter activity	F54D8.2|Y37D8A.14|Y71H2AM.5
		15077	0.0047842	0.028444	3	36	monovalent inorganic cation transporter activity	F54D8.2|Y37D8A.14|Y71H2AM.5
		46164	0.0065872	0.036509	2	13	alcohol catabolism	F23B12.5|T05D4.1
		6007	0.0065872	0.036509	2	13	glucose catabolism	F23B12.5|T05D4.1
		46365	0.0065872	0.036509	2	13	monosaccharide catabolism	F23B12.5|T05D4.1
		19320	0.0065872	0.036509	2	13	hexose catabolism	F23B12.5|T05D4.1
		6006	0.0076379	0.040284	2	14	glucose metabolism	F23B12.5|T05D4.1
		16052	0.0076379	0.040284	2	14	carbohydrate catabolism	F23B12.5|T05D4.1
		44275	0.0076379	0.040284	2	14	cellular carbohydrate catabolism	F23B12.5|T05D4.1
		6732	0.0078852	0.040928	3	43	coenzyme metabolism	F33A8.5|F35G12.2|C30F12.7
		51186	0.0095039	0.043515	3	46	cofactor metabolism	F33A8.5|F35G12.2|C30F12.7
		30532	0.0095814	0.043515	1	1	small nuclear ribonucleoprotein complex	Y66H1A.4
		19843	0.0095814	0.043515	1	1	rRNA binding	Y66H1A.4
		16228	0.0095814	0.043515	1	1	aldehyde-lyase activity	T05D4.1
		45254	0.0095814	0.043515	1	1	pyruvate dehydrogenase complex	F23B12.5
		30523	0.0095814	0.043515	1	1	dihydrolipoamide S-acyltransferase activity	F23B12.5
		16418	0.0095814	0.043515	1	1	S-acetyltransferase activity	F23B12.5
		4742	0.0095814	0.043515	1	1	dihydrolipoyllysine-residue acetyltransferase activity	F23B12.5
		4332	0.0095814	0.043515	1	1	fructose-bisphosphate aldolase activity	T05D4.1
		45995	0.011206	0.049281	2	17	regulation of embryonic development	W07E6.1|F52C9.7
		40019	0.011206	0.049281	2	17	positive regulation of embryonic development	W07E6.1|F52C9.7
		15399	0.011303	0.049281	3	49	primary active transporter activity	F54D8.2|Y37D8A.14|Y71H2AM.5
Active Module 3
Z score	11.647
# of genes in neighborhood	225	ontology: all
		curator: GO
		Overrepresentation
		Selected statistical test : Hypergeometric test
		Selected correction : Benjamini & Hochberg False Discovery Rate (FDR) correction
		Selected significance level : 0.05
		Testing option : Test cluster versus complete annotation
		The selected cluster :
		T23H2.5	F37B4.7	F23C8.4	R09B5.6	R74.1	C47E12.5	Y46G5A.24	W05H7.3	F33A8.5	ZK180.4	F52E1.1	ZC97.1	T10G3.6	T28D9.10	Y53G8AR.3	R102.5	C47E12.2	C08B11.5	Y82E9BR.3	B0024.14	C50F2.3	C25D7.8	T22G5.2	H06I04.3	H02I12.5	Y79H2A.1	C36B1.5	T04C12.6	C25A1.5	F43E2.7	F28B3.8	T27A3.1	K02F2.3	C56C10.8	C56G7.1	K09H9.6	F56D2.6	C26E6.4	D1086.9	F23F1.5	T05H4.6	F54D5.14	T20B3.2	Y47D3A.25	F41G4.2	R13A5.12	C56G2.7	C47G2.5
		Number of genes selected : 83
		Total number of genes in annotation : 6784
		GO-ID	p-value	corr p-value# selected	# total	Description	Genes in test set
		40007	9.3645e-19	3.4742e-16	60	1764	growth	F23F1.5|C25A1.5|H28O16.1|K04D7.1|C16A3.3|F59C6.5|Y53C12B.1|C06E1.10|C47E12.2|F55A12.8|K02F2.2|ZK1098.1|Y44F5A.1|Y45F10D.7|K07C5.6|B0361.5|Y65B4BR.5|F32E10.1|C50F2.3|F58F12.1|T05H10.6|F54D7.2|C37H5.5|F19H6.1|F56D2.6|C28H8.11|F59A2.4|F33A8.5|H06I04.3|E04A4.7|F01F1.12|Y82E9BR.3|Y37D8A.14|W08D2.7|C36B1.5|Y66H1A.4|F23B12.7|E02H1.1|C47G2.5|Y71F9AM.4|W09C5.8|F17C11.9|F23B12.5|T05H4.6|D1014.3|F42C5.10|B0…
		40008	5.9556e-17	1.1048e-14	51	1336	regulation of growth	F23F1.5|C25A1.5|H28O16.1|K04D7.1|C16A3.3|Y53C12B.1|C47E12.2|C06E1.10|F55A12.8|K02F2.2|ZK1098.1|Y44F5A.1|Y45F10D.7|B0361.5|Y65B4BR.5|F32E10.1|C50F2.3|F58F12.1|T05H10.6|F54D7.2|C37H5.5|F19H6.1|F56D2.6|C28H8.11|F59A2.4|F33A8.5|H06I04.3|E04A4.7|F01F1.12|W08D2.7|Y66H1A.4|C36B1.5|F23B12.7|E02H1.1|Y71F9AM.4|W09C5.8|F17C11.9|F23B12.5|D1014.3|B0280.9|T20B12.1|F42C5.10|T20H4.5|W07E6.1|Y48B6A.1|ZK430.1|VF13…
		40010	1.2287e-16	1.1396e-14	47	1136	positive regulation of growth rate	H06I04.3|F33A8.5|E04A4.7|F23F1.5|F01F1.12|C25A1.5|K04D7.1|H28O16.1|C16A3.3|W08D2.7|C36B1.5|Y66H1A.4|Y53C12B.1|F23B12.7|E02H1.1|C06E1.10|C47E12.2|W09C5.8|F55A12.8|F17C11.9|ZK1098.1|F23B12.5|Y44F5A.1|Y45F10D.7|B0361.5|Y65B4BR.5|D1014.3|F42C5.10|T20B12.1|B0280.9|T20H4.5|W07E6.1|F32E10.1|Y48B6A.1|C50F2.3|ZK430.1|F58F12.1|VF13D12L.1|F43E2.7|T05H10.6|F54D7.2|C37H5.5|F28D1.1|F19H6.1|C28H8.11|F56D2.6|Y59…
		40009	1.2287e-16	1.1396e-14	47	1136	regulation of growth rate	H06I04.3|F33A8.5|E04A4.7|F23F1.5|F01F1.12|C25A1.5|K04D7.1|H28O16.1|C16A3.3|W08D2.7|C36B1.5|Y66H1A.4|Y53C12B.1|F23B12.7|E02H1.1|C06E1.10|C47E12.2|W09C5.8|F55A12.8|F17C11.9|ZK1098.1|F23B12.5|Y44F5A.1|Y45F10D.7|B0361.5|Y65B4BR.5|D1014.3|F42C5.10|T20B12.1|B0280.9|T20H4.5|W07E6.1|F32E10.1|Y48B6A.1|C50F2.3|ZK430.1|F58F12.1|VF13D12L.1|F43E2.7|T05H10.6|F54D7.2|C37H5.5|F28D1.1|F19H6.1|C28H8.11|F56D2.6|Y59…
		45927	7.0497e-16	5.2308e-14	49	1297	positive regulation of growth	F23F1.5|C25A1.5|H28O16.1|K04D7.1|C16A3.3|Y53C12B.1|C47E12.2|C06E1.10|F55A12.8|ZK1098.1|Y44F5A.1|Y45F10D.7|B0361.5|Y65B4BR.5|F32E10.1|C50F2.3|F58F12.1|T05H10.6|F54D7.2|C37H5.5|F19H6.1|F56D2.6|C28H8.11|F33A8.5|H06I04.3|E04A4.7|F01F1.12|W08D2.7|Y66H1A.4|C36B1.5|F23B12.7|E02H1.1|Y71F9AM.4|W09C5.8|F17C11.9|F23B12.5|D1014.3|B0280.9|T20B12.1|F42C5.10|T20H4.5|W07E6.1|Y48B6A.1|ZK430.1|VF13D12L.1|F43E2.7|Z…
		48518	2.4423e-15	1.5102e-13	49	1336	positive regulation of biological process	F23F1.5|C25A1.5|H28O16.1|K04D7.1|C16A3.3|Y53C12B.1|C47E12.2|C06E1.10|F55A12.8|ZK1098.1|Y44F5A.1|Y45F10D.7|B0361.5|Y65B4BR.5|F32E10.1|C50F2.3|F58F12.1|T05H10.6|F54D7.2|C37H5.5|F19H6.1|F56D2.6|C28H8.11|F33A8.5|H06I04.3|E04A4.7|F01F1.12|W08D2.7|Y66H1A.4|C36B1.5|F23B12.7|E02H1.1|Y71F9AM.4|W09C5.8|F17C11.9|F23B12.5|D1014.3|B0280.9|T20B12.1|F42C5.10|T20H4.5|W07E6.1|Y48B6A.1|ZK430.1|VF13D12L.1|F43E2.7|Z…
		2119	1.9023e-14	9.1049e-13	46	1231	larval development (sensu Nematoda)	H06I04.3|F33A8.5|F23F1.5|E04A4.7|C25A1.5|Y82E9BR.3|Y37D8A.14|H28O16.1|C16A3.3|W08D2.7|F59C6.5|C36B1.5|F23B12.7|E02H1.1|C06E1.10|C47E12.2|C47G2.5|W09C5.8|Y71F9AM.4|F55A12.8|K02F2.2|ZK1098.1|Y45F10D.7|K07C5.6|T05H4.6|Y65B4BR.5|D1014.3|T20B12.1|B0280.9|T20H4.5|W07E6.1|F32E10.1|Y48B6A.1|B0464.2|C50F2.3|Y46G5A.4|ZK430.1|F58F12.1|VF13D12L.1|F43E2.7|ZK180.4|F54D7.2|C37H5.5|F59A2.4|Y59A8B.6|F56D2.6
		2164	1.9633e-14	9.1049e-13	46	1232	larval development	H06I04.3|F33A8.5|F23F1.5|E04A4.7|C25A1.5|Y82E9BR.3|Y37D8A.14|H28O16.1|C16A3.3|W08D2.7|F59C6.5|C36B1.5|F23B12.7|E02H1.1|C06E1.10|C47E12.2|C47G2.5|W09C5.8|Y71F9AM.4|F55A12.8|K02F2.2|ZK1098.1|Y45F10D.7|K07C5.6|T05H4.6|Y65B4BR.5|D1014.3|T20B12.1|B0280.9|T20H4.5|W07E6.1|F32E10.1|Y48B6A.1|B0464.2|C50F2.3|Y46G5A.4|ZK430.1|F58F12.1|VF13D12L.1|F43E2.7|ZK180.4|F54D7.2|C37H5.5|F59A2.4|Y59A8B.6|F56D2.6
		9791	4.299e-13	1.7721e-11	46	1335	post-embryonic development	H06I04.3|F33A8.5|F23F1.5|E04A4.7|C25A1.5|Y82E9BR.3|Y37D8A.14|H28O16.1|C16A3.3|W08D2.7|F59C6.5|C36B1.5|F23B12.7|E02H1.1|C06E1.10|C47E12.2|C47G2.5|W09C5.8|Y71F9AM.4|F55A12.8|K02F2.2|ZK1098.1|Y45F10D.7|K07C5.6|T05H4.6|Y65B4BR.5|D1014.3|T20B12.1|B0280.9|T20H4.5|W07E6.1|F32E10.1|Y48B6A.1|B0464.2|C50F2.3|Y46G5A.4|ZK430.1|F58F12.1|VF13D12L.1|F43E2.7|ZK180.4|F54D7.2|C37H5.5|F59A2.4|Y59A8B.6|F56D2.6
		50789	6.5355e-12	2.4247e-10	51	1753	regulation of biological process	F23F1.5|C25A1.5|H28O16.1|K04D7.1|C16A3.3|Y53C12B.1|C47E12.2|C06E1.10|F55A12.8|K02F2.2|ZK1098.1|Y44F5A.1|Y45F10D.7|B0361.5|Y65B4BR.5|F32E10.1|C50F2.3|F58F12.1|T05H10.6|F54D7.2|C37H5.5|F19H6.1|F56D2.6|C28H8.11|F59A2.4|F33A8.5|H06I04.3|E04A4.7|F01F1.12|W08D2.7|Y66H1A.4|C36B1.5|F23B12.7|E02H1.1|Y71F9AM.4|W09C5.8|F17C11.9|F23B12.5|D1014.3|B0280.9|T20B12.1|F42C5.10|T20H4.5|W07E6.1|Y48B6A.1|ZK430.1|VF13…
		9792	3.0411e-11	1.0257e-09	55	2101	embryonic development (sensu Metazoa)	F23F1.5|H28O16.1|K04D7.1|C16A3.3|F59C6.5|M03F8.3|Y53C12B.1|C06E1.10|C47E12.2|F55A12.8|F54D5.14|K02F2.2|ZK1098.1|Y45F10D.7|K07C5.6|Y65B4BR.5|F32E10.1|C50F2.3|F58F12.1|T05H10.6|H02I12.5|C37H5.5|F56D2.6|F59A2.4|F33A8.5|H06I04.3|E04A4.7|F01F1.12|Y82E9BR.3|F01F1.7|Y37D8A.14|W08D2.7|C36B1.5|E02H1.1|Y69A2AR.18|C47G2.5|Y66D12A.15|W09C5.8|Y71F9AM.4|F17C11.9|F23B12.5|T05H4.6|F35G12.2|D1014.3|B0280.9|T20B12…
		9790	5.0823e-11	1.5713e-09	55	2126	embryonic development	F23F1.5|H28O16.1|K04D7.1|C16A3.3|F59C6.5|M03F8.3|Y53C12B.1|C06E1.10|C47E12.2|F55A12.8|F54D5.14|K02F2.2|ZK1098.1|Y45F10D.7|K07C5.6|Y65B4BR.5|F32E10.1|C50F2.3|F58F12.1|T05H10.6|H02I12.5|C37H5.5|F56D2.6|F59A2.4|F33A8.5|H06I04.3|E04A4.7|F01F1.12|Y82E9BR.3|F01F1.7|Y37D8A.14|W08D2.7|C36B1.5|E02H1.1|Y69A2AR.18|C47G2.5|Y66D12A.15|W09C5.8|Y71F9AM.4|F17C11.9|F23B12.5|T05H4.6|F35G12.2|D1014.3|B0280.9|T20B12…
		7275	1.7602e-10	5.0234e-09	62	2738	development	F23F1.5|C25A1.5|H28O16.1|K04D7.1|C16A3.3|F59C6.5|M03F8.3|Y53C12B.1|C06E1.10|C47E12.2|F55A12.8|F54D5.14|K02F2.2|ZK1098.1|Y44F5A.1|Y45F10D.7|K07C5.6|Y65B4BR.5|F32E10.1|C50F2.3|F58F12.1|T05H10.6|H02I12.5|F54D7.2|C37H5.5|F19H6.1|F56D2.6|F59A2.4|F33A8.5|H06I04.3|E04A4.7|F01F1.12|Y82E9BR.3|F01F1.7|Y37D8A.14|W08D2.7|C36B1.5|F23B12.7|E02H1.1|Y69A2AR.18|C47G2.5|Y66D12A.15|W09C5.8|Y71F9AM.4|F17C11.9|F23B12…
		19952	1.9161e-09	5.0777e-08	41	1365	reproduction	H06I04.3|F23F1.5|F01F1.12|Y37D8A.14|H28O16.1|K04D7.1|C16A3.3|W08D2.7|F59C6.5|C36B1.5|Y66H1A.4|M03F8.3|Y53C12B.1|F43D9.3|F23B12.7|E02H1.1|C06E1.10|C47E12.2|C47G2.5|W09C5.8|F55A12.8|F17C11.9|ZK1098.1|F23B12.5|Y44F5A.1|T05H4.6|F35G12.2|Y65B4BR.5|D1014.3|T20B12.1|W07E6.1|F32E10.1|Y48B6A.1|C50F2.3|Y46G5A.4|F58F12.1|T05H10.6|ZK180.4|C37H5.5|F56D2.6|Y59A8B.6
		16070	1.8025e-06	4.4581e-05	7	49	RNA metabolism	C16A3.3|Y66H1A.4|C36B1.5|M03F8.3|E02H1.1|C50F2.3|Y59A8B.6
		6394	1.9637e-06	4.5533e-05	6	32	RNA processing	C16A3.3|Y66H1A.4|C36B1.5|M03F8.3|C50F2.3|Y59A8B.6
		7276	3.1501e-06	6.8747e-05	21	571	gametogenesis	F35G12.2|F23F1.5|Y65B4BR.5|F01F1.12|T20B12.1|Y37D8A.14|W07E6.1|W08D2.7|F32E10.1|Y66H1A.4|Y53C12B.1|F23B12.7|E02H1.1|C06E1.10|C47E12.2|C47G2.5|T05H10.6|ZK1098.1|F23B12.5|Y44F5A.1|Y59A8B.6
		19953	7.4736e-06	0.00015404	21	603	sexual reproduction	F35G12.2|F23F1.5|Y65B4BR.5|F01F1.12|T20B12.1|Y37D8A.14|W07E6.1|W08D2.7|F32E10.1|Y66H1A.4|Y53C12B.1|F23B12.7|E02H1.1|C06E1.10|C47E12.2|C47G2.5|T05H10.6|ZK1098.1|F23B12.5|Y44F5A.1|Y59A8B.6
		42623	1.5285e-05	0.00028354	7	67	ATPase activity, coupled	C06E1.10|Y46G5A.4|Y66D12A.15|F58F12.1|F01F1.7|Y82E9BR.3|W08D2.7
		16887	1.5285e-05	0.00028354	7	67	ATPase activity	C06E1.10|Y46G5A.4|Y66D12A.15|F58F12.1|F01F1.7|Y82E9BR.3|W08D2.7
		17111	2.0457e-05	0.0003614	7	70	nucleoside-triphosphatase activity	C06E1.10|Y46G5A.4|Y66D12A.15|F58F12.1|F01F1.7|Y82E9BR.3|W08D2.7
		44262	2.2748e-05	0.00038362	6	48	cellular carbohydrate metabolism	F33A8.5|F35G12.2|VF13D12L.1|C39D10.7|C30F12.7|F23B12.5
		16462	3.2245e-05	0.00049846	7	75	pyrophosphatase activity	C06E1.10|Y46G5A.4|Y66D12A.15|F58F12.1|F01F1.7|Y82E9BR.3|W08D2.7
		16818	3.2245e-05	0.00049846	7	75	hydrolase activity, acting on acid anhydrides, in phosphorus-containing anhydrides	C06E1.10|Y46G5A.4|Y66D12A.15|F58F12.1|F01F1.7|Y82E9BR.3|W08D2.7
		18987	3.5711e-05	0.00052637	10	169	osmoregulation	B0361.5|F33A8.5|C47E12.2|D1014.3|C47G2.5|F23F1.5|F42C5.10|Y71F9AM.4|F43E2.7|T05H10.6
		42592	3.7568e-05	0.00052637	10	170	homeostasis	B0361.5|F33A8.5|C47E12.2|D1014.3|C47G2.5|F23F1.5|F42C5.10|Y71F9AM.4|F43E2.7|T05H10.6
		16817	3.8307e-05	0.00052637	7	77	hydrolase activity, acting on acid anhydrides	C06E1.10|Y46G5A.4|Y66D12A.15|F58F12.1|F01F1.7|Y82E9BR.3|W08D2.7
		46356	5.9669e-05	0.00069179	3	7	acetyl-CoA catabolism	F33A8.5|F35G12.2|C30F12.7
		6099	5.9669e-05	0.00069179	3	7	tricarboxylic acid cycle	F33A8.5|F35G12.2|C30F12.7
		9060	5.9669e-05	0.00069179	3	7	aerobic respiration	F33A8.5|F35G12.2|C30F12.7
		51187	5.9669e-05	0.00069179	3	7	cofactor catabolism	F33A8.5|F35G12.2|C30F12.7
		9109	5.9669e-05	0.00069179	3	7	coenzyme catabolism	F33A8.5|F35G12.2|C30F12.7
		45333	9.4628e-05	0.0010638	3	8	cellular respiration	F33A8.5|F35G12.2|C30F12.7
		8026	0.00010084	0.0011004	5	39	ATP-dependent helicase activity	C06E1.10|Y46G5A.4|Y66D12A.15|F01F1.7|W08D2.7
		4386	0.00012877	0.0013649	5	41	helicase activity	C06E1.10|Y46G5A.4|Y66D12A.15|F01F1.7|W08D2.7
		6732	0.00016226	0.0016722	5	43	coenzyme metabolism	F33A8.5|F35G12.2|F58F12.1|Y82E9BR.3|C30F12.7
		6092	0.00018372	0.0018421	4	24	main pathways of carbohydrate metabolism	F33A8.5|F35G12.2|C30F12.7|F23B12.5
		6084	0.00019921	0.0019449	3	10	acetyl-CoA metabolism	F33A8.5|F35G12.2|C30F12.7
		51186	0.00022452	0.0021358	5	46	cofactor metabolism	F33A8.5|F35G12.2|F58F12.1|Y82E9BR.3|C30F12.7
		15980	0.00034106	0.0031633	4	28	energy derivation by oxidation of organic compounds	F33A8.5|F35G12.2|C30F12.7|F23B12.5
		5739	0.00047985	0.004342	5	54	mitochondrion	F33A8.5|F35G12.2|C47E12.2|E04A4.7|C30F12.7
		6091	0.00060775	0.0053685	11	283	generation of precursor metabolites and energy	F33A8.5|F35G12.2|E04A4.7|F58F12.1|W09C5.8|Y82E9BR.3|Y37D8A.14|T20H4.5|C30F12.7|F23B12.5|F54D5.7
		8150	0.00071196	0.0061427	78	5502	biological_process	F23F1.5|F46F6.2|C25A1.5|K04D7.1|H28O16.1|C16A3.3|F59C6.5|M03F8.3|F43D9.3|Y53C12B.1|R05F9.1|F37B4.7|C06E1.10|C47E12.2|F55A12.8|F54D5.14|K02F2.2|ZK1098.1|Y44F5A.1|Y45F10D.7|K07C5.6|B0361.5|Y65B4BR.5|C39D10.7|F32E10.1|F54D5.7|C50F2.3|F58F12.1|T05H10.6|F54D7.2|H02I12.5|C37H5.5|F19H6.1|F59A2.4|C28H8.11|F56D2.6|F33A8.5|H06I04.3|E04A4.7|F01F1.12|F23C8.4|Y82E9BR.3|F01F1.7|Y37D8A.14|W08D2.7|C30F12.7|C36B1…
		15078	0.00081725	0.0068909	4	35	hydrogen ion transporter activity	F58F12.1|W09C5.8|Y82E9BR.3|Y37D8A.14
		4449	0.00087336	0.0072004	2	4	isocitrate dehydrogenase (NAD+) activity	F35G12.2|C30F12.7
		15077	0.00091091	0.0073467	4	36	monovalent inorganic cation transporter activity	F58F12.1|W09C5.8|Y82E9BR.3|Y37D8A.14
		7610	0.0013951	0.010303	24	1056	behavior	T05H4.6|F23F1.5|Y65B4BR.5|D1014.3|F01F1.12|T20B12.1|K04D7.1|C16A3.3|W08D2.7|F32E10.1|R05F9.1|C47E12.2|Y46G5A.4|C47G2.5|ZK430.1|VF13D12L.1|Y71F9AM.4|F55A12.8|K02F2.2|ZK1098.1|C37H5.5|F19H6.1|F56D2.6|Y59A8B.6
		5975	0.0014033	0.010303	6	101	carbohydrate metabolism	F33A8.5|F35G12.2|VF13D12L.1|C39D10.7|C30F12.7|F23B12.5
		16675	0.001444	0.010303	2	5	oxidoreductase activity, acting on heme group of donors	W09C5.8|Y37D8A.14
		16676	0.001444	0.010303	2	5	oxidoreductase activity, acting on heme group of donors, oxygen as acceptor	W09C5.8|Y37D8A.14
		4129	0.001444	0.010303	2	5	cytochrome-c oxidase activity	W09C5.8|Y37D8A.14
		15002	0.001444	0.010303	2	5	heme-copper terminal oxidase activity	W09C5.8|Y37D8A.14
		4448	0.0021489	0.014763	2	6	isocitrate dehydrogenase activity	F35G12.2|C30F12.7
		16072	0.0021489	0.014763	2	6	rRNA metabolism	Y66H1A.4|E02H1.1
		6304	0.0026211	0.017681	3	23	DNA modification	Y46G5A.4|Y66D12A.15|Y45F10D.7
		15399	0.0029048	0.018767	4	49	primary active transporter activity	F58F12.1|W09C5.8|Y82E9BR.3|Y37D8A.14
		46467	0.0029845	0.018767	2	7	membrane lipid biosynthesis	VF13D12L.1|F54D7.2
		6644	0.0029845	0.018767	2	7	phospholipid metabolism	VF13D12L.1|F54D7.2
		8654	0.0029845	0.018767	2	7	phospholipid biosynthesis	VF13D12L.1|F54D7.2
		16616	0.0033447	0.020681	3	25	oxidoreductase activity, acting on the CH-OH group of donors, NAD or NADP as acceptor	F35G12.2|C30F12.7|R04B5.5
		7626	0.0042924	0.026106	21	951	locomotory behavior	T05H4.6|F23F1.5|Y65B4BR.5|D1014.3|F01F1.12|T20B12.1|K04D7.1|W08D2.7|R05F9.1|C47E12.2|Y46G5A.4|C47G2.5|ZK430.1|VF13D12L.1|Y71F9AM.4|F55A12.8|K02F2.2|C37H5.5|F19H6.1|F56D2.6|Y59A8B.6
		44248	0.00503	0.027884	4	57	cellular catabolism	F33A8.5|F35G12.2|C30F12.7|F23B12.5
		6643	0.0050356	0.027884	2	9	membrane lipid metabolism	VF13D12L.1|F54D7.2
		15666	0.0050356	0.027884	2	9	restriction endodeoxyribonuclease activity	Y46G5A.4|Y66D12A.15
		9307	0.0050356	0.027884	2	9	DNA restriction-modification system	Y46G5A.4|Y66D12A.15
		15668	0.0050356	0.027884	2	9	type III site-specific deoxyribonuclease activity	Y46G5A.4|Y66D12A.15
		16888	0.0050356	0.027884	2	9	endodeoxyribonuclease activity, producing 5'-phosphomonoesters	Y46G5A.4|Y66D12A.15
		16614	0.0051303	0.02799	3	29	oxidoreductase activity, acting on CH-OH group of donors	F35G12.2|C30F12.7|R04B5.5
		4520	0.0062447	0.033097	2	10	endodeoxyribonuclease activity	Y46G5A.4|Y66D12A.15
		4536	0.0062447	0.033097	2	10	deoxyribonuclease activity	Y46G5A.4|Y66D12A.15
		45926	0.0071773	0.036983	4	63	negative regulation of growth	W07E6.1|K02F2.2|F59A2.4|Y59A8B.6
		40015	0.0071773	0.036983	4	63	negative regulation of body size	W07E6.1|K02F2.2|F59A2.4|Y59A8B.6
		7582	0.008475	0.043071	53	3412	physiological process	F23F1.5|C25A1.5|F46F6.2|C16A3.3|M03F8.3|F43D9.3|F37B4.7|C47E12.2|K02F2.2|Y45F10D.7|K07C5.6|B0361.5|Y65B4BR.5|C39D10.7|F54D5.7|C50F2.3|F58F12.1|T05H10.6|F54D7.2|F19H6.1|F33A8.5|H06I04.3|E04A4.7|F01F1.12|F23C8.4|Y82E9BR.3|F01F1.7|Y37D8A.14|W08D2.7|C30F12.7|C36B1.5|Y66H1A.4|E02H1.1|C47G2.5|Y66D12A.15|Y71F9AM.4|W09C5.8|F23B12.5|F35G12.2|D1014.3|F42C5.10|B0280.9|T20B12.1|T20H4.5|R09B5.6|Y48B6A.1|Y46G5…
Active Module 4
Z score	11.474
# of genes in neighborhood	218	ontology: all
		curator: GO
		Overrepresentation
		Selected statistical test : Hypergeometric test
		Selected correction : Benjamini & Hochberg False Discovery Rate (FDR) correction
		Selected significance level : 0.05
		Testing option : Test cluster versus complete annotation
		The selected cluster :
		T23H2.5	R09B5.6	R74.1	R151.6	F35C8.3	F54D8.1	C47E12.5	ZK858.4	T02H6.11	ZK180.4	F52E1.1	F35G2.2	R05D3.7	C56C10.1	T10E9.7	F10G7.8	C32D5.2	C50F2.3	B0024.14	F56E10.4	F21H12.4	T22G5.2	ZC581.1	T05H10.5	Y79H2A.1	T12B5.4	Y71F9AL.17	F43E2.7	T27A3.1	C56C10.8	F19B6.2	R13A5.1	F58A4.8	F22B7.5	C26E6.4	H06O01.1	C27A2.1	R13A5.12	F59A2.1	F13D11.2	C47G2.5	ZK470.5	C53C9.3	C53D5.6	F52D10.3	T05H10.6	Y38A8.2	F23F12.6
		Number of genes selected : 50
		Total number of genes in annotation : 6784
		GO-ID	p-value	corr p-value# selected	# total	Description	Genes in test set
		40007	1.6384e-08	4.6204e-06	32	1764	growth	E04A4.7|F01F1.12|F53F4.10|Y37D8A.14|K04D7.1|Y71H2AM.5|C47G2.5|Y53F4B.22|Y71F9AM.4|F55A12.8|F17C11.9|Y71F9AL.17|ZK858.7|T02H6.11|F42C5.10|B0280.9|T20B12.1|Y48B6A.1|B0464.2|C50F2.3|T10E9.7|F11E6.3|Y55F3AR.3|F43E2.7|T05H10.6|ZK180.4|W10D5.2|C37H5.5|F28D1.1|ZC581.1|F19H6.1|Y59A8B.6
		40010	2.7167e-07	2.5537e-05	24	1136	positive regulation of growth rate	F01F1.12|E04A4.7|F42C5.10|T20B12.1|B0280.9|Y71H2AM.5|K04D7.1|Y48B6A.1|T10E9.7|C50F2.3|F11E6.3|Y53F4B.22|Y55F3AR.3|F55A12.8|F43E2.7|T05H10.6|F17C11.9|Y71F9AL.17|ZK858.7|T02H6.11|C37H5.5|F28D1.1|F19H6.1|Y59A8B.6
		40009	2.7167e-07	2.5537e-05	24	1136	regulation of growth rate	F01F1.12|E04A4.7|F42C5.10|T20B12.1|B0280.9|Y71H2AM.5|K04D7.1|Y48B6A.1|T10E9.7|C50F2.3|F11E6.3|Y53F4B.22|Y55F3AR.3|F55A12.8|F43E2.7|T05H10.6|F17C11.9|Y71F9AL.17|ZK858.7|T02H6.11|C37H5.5|F28D1.1|F19H6.1|Y59A8B.6
		45927	7.8634e-07	5.2856e-05	25	1297	positive regulation of growth	E04A4.7|F01F1.12|K04D7.1|Y71H2AM.5|Y53F4B.22|Y71F9AM.4|F55A12.8|Y71F9AL.17|F17C11.9|ZK858.7|T02H6.11|B0280.9|T20B12.1|F42C5.10|Y48B6A.1|C50F2.3|T10E9.7|F11E6.3|Y55F3AR.3|F43E2.7|T05H10.6|C37H5.5|F19H6.1|F28D1.1|Y59A8B.6
		40008	1.4034e-06	5.2856e-05	25	1336	regulation of growth	E04A4.7|F01F1.12|K04D7.1|Y71H2AM.5|Y53F4B.22|Y71F9AM.4|F55A12.8|Y71F9AL.17|F17C11.9|ZK858.7|T02H6.11|B0280.9|T20B12.1|F42C5.10|Y48B6A.1|C50F2.3|T10E9.7|F11E6.3|Y55F3AR.3|F43E2.7|T05H10.6|C37H5.5|F19H6.1|F28D1.1|Y59A8B.6
		48518	1.4034e-06	5.2856e-05	25	1336	positive regulation of biological process	E04A4.7|F01F1.12|K04D7.1|Y71H2AM.5|Y53F4B.22|Y71F9AM.4|F55A12.8|Y71F9AL.17|F17C11.9|ZK858.7|T02H6.11|B0280.9|T20B12.1|F42C5.10|Y48B6A.1|C50F2.3|T10E9.7|F11E6.3|Y55F3AR.3|F43E2.7|T05H10.6|C37H5.5|F19H6.1|F28D1.1|Y59A8B.6
		42775	1.4995e-06	5.2856e-05	3	4	ATP synthesis coupled electron transport (sensu Eukaryota)	F53F4.10|W10D5.2|T02H6.11
		42773	1.4995e-06	5.2856e-05	3	4	ATP synthesis coupled electron transport	F53F4.10|W10D5.2|T02H6.11
		15078	4.8711e-06	0.0001322	5	35	hydrogen ion transporter activity	F53F4.10|Y37D8A.14|Y71H2AM.5|W10D5.2|T02H6.11
		2119	5.2253e-06	0.0001322	23	1231	larval development (sensu Nematoda)	E04A4.7|T20B12.1|B0280.9|F53F4.10|Y37D8A.14|Y71H2AM.5|Y48B6A.1|B0464.2|T10E9.7|C50F2.3|C47G2.5|Y71F9AM.4|Y53F4B.22|Y55F3AR.3|F55A12.8|F43E2.7|ZK180.4|Y71F9AL.17|W10D5.2|T02H6.11|C37H5.5|ZC581.1|Y59A8B.6
		2164	5.3005e-06	0.0001322	23	1232	larval development	E04A4.7|T20B12.1|B0280.9|F53F4.10|Y37D8A.14|Y71H2AM.5|Y48B6A.1|B0464.2|T10E9.7|C50F2.3|C47G2.5|Y71F9AM.4|Y53F4B.22|Y55F3AR.3|F55A12.8|F43E2.7|ZK180.4|Y71F9AL.17|W10D5.2|T02H6.11|C37H5.5|ZC581.1|Y59A8B.6
		15077	5.6255e-06	0.0001322	5	36	monovalent inorganic cation transporter activity	F53F4.10|Y37D8A.14|Y71H2AM.5|W10D5.2|T02H6.11
		9792	1.9698e-05	0.00039964	30	2101	embryonic development (sensu Metazoa)	E04A4.7|F01F1.12|F53F4.10|Y37D8A.14|K04D7.1|Y71H2AM.5|R10D12.14|C47G2.5|Y53F4B.22|Y71F9AM.4|F55A12.8|Y71F9AL.17|F17C11.9|ZK858.7|T02H6.11|F35G12.2|B0280.9|T20B12.1|B0464.2|C50F2.3|T10E9.7|Y55F3AR.3|F43E2.7|T05H10.6|Y54G11A.7|W10D5.2|C37H5.5|F28D1.1|T08G5.5|Y59A8B.6
		7275	2.0092e-05	0.00039964	35	2738	development	E04A4.7|F01F1.12|F53F4.10|Y37D8A.14|Y71H2AM.5|K04D7.1|R10D12.14|C47G2.5|Y53F4B.22|Y71F9AM.4|F55A12.8|F17C11.9|Y71F9AL.17|ZK858.7|T02H6.11|F35G12.2|B0280.9|T20B12.1|C10G6.1|Y48B6A.1|B0464.2|C50F2.3|T10E9.7|Y55F3AR.3|F43E2.7|T05H10.6|Y54G11A.7|ZK180.4|W10D5.2|C37H5.5|F28D1.1|F19H6.1|ZC581.1|T08G5.5|Y59A8B.6
		9791	2.1258e-05	0.00039964	23	1335	post-embryonic development	E04A4.7|T20B12.1|B0280.9|F53F4.10|Y37D8A.14|Y71H2AM.5|Y48B6A.1|B0464.2|T10E9.7|C50F2.3|C47G2.5|Y71F9AM.4|Y53F4B.22|Y55F3AR.3|F55A12.8|F43E2.7|ZK180.4|Y71F9AL.17|W10D5.2|T02H6.11|C37H5.5|ZC581.1|Y59A8B.6
		9790	2.5459e-05	0.00043922	30	2126	embryonic development	E04A4.7|F01F1.12|F53F4.10|Y37D8A.14|K04D7.1|Y71H2AM.5|R10D12.14|C47G2.5|Y53F4B.22|Y71F9AM.4|F55A12.8|Y71F9AL.17|F17C11.9|ZK858.7|T02H6.11|F35G12.2|B0280.9|T20B12.1|B0464.2|C50F2.3|T10E9.7|Y55F3AR.3|F43E2.7|T05H10.6|Y54G11A.7|W10D5.2|C37H5.5|F28D1.1|T08G5.5|Y59A8B.6
		15399	2.6478e-05	0.00043922	5	49	primary active transporter activity	F53F4.10|Y37D8A.14|Y71H2AM.5|W10D5.2|T02H6.11
		6120	5.3242e-05	0.00083413	2	2	mitochondrial electron transport, NADH to ubiquinone	F53F4.10|W10D5.2
		50789	6.5391e-05	0.00097053	26	1753	regulation of biological process	E04A4.7|F01F1.12|Y51H4A.17|K04D7.1|Y71H2AM.5|Y53F4B.22|Y71F9AM.4|F55A12.8|Y71F9AL.17|F17C11.9|ZK858.7|T02H6.11|B0280.9|T20B12.1|F42C5.10|Y48B6A.1|C50F2.3|T10E9.7|F11E6.3|Y55F3AR.3|F43E2.7|T05H10.6|C37H5.5|F19H6.1|F28D1.1|Y59A8B.6
		16491	0.00017291	0.002438	8	219	oxidoreductase activity	F35G12.2|F53F4.10|Y37D8A.14|Y71H2AM.5|C44B7.5|R09B5.6|W10D5.2|T02H6.11
		8137	0.00052493	0.0051045	2	5	NADH dehydrogenase (ubiquinone) activity	F53F4.10|W10D5.2
		16675	0.00052493	0.0051045	2	5	oxidoreductase activity, acting on heme group of donors	Y37D8A.14|Y71H2AM.5
		16676	0.00052493	0.0051045	2	5	oxidoreductase activity, acting on heme group of donors, oxygen as acceptor	Y37D8A.14|Y71H2AM.5
		50136	0.00052493	0.0051045	2	5	NADH dehydrogenase (quinone) activity	F53F4.10|W10D5.2
		16655	0.00052493	0.0051045	2	5	oxidoreductase activity, acting on NADH or NADPH, quinone or similar compound as acceptor	F53F4.10|W10D5.2
		4129	0.00052493	0.0051045	2	5	cytochrome-c oxidase activity	Y37D8A.14|Y71H2AM.5
		3954	0.00052493	0.0051045	2	5	NADH dehydrogenase activity	F53F4.10|W10D5.2
		15002	0.00052493	0.0051045	2	5	heme-copper terminal oxidase activity	Y37D8A.14|Y71H2AM.5
		15081	0.00052493	0.0051045	2	5	sodium ion transporter activity	F53F4.10|W10D5.2
		6119	0.0006838	0.0064277	3	24	oxidative phosphorylation	F53F4.10|W10D5.2|T02H6.11
		19952	0.00096542	0.0087822	20	1365	reproduction	F35G12.2|F01F1.12|T20B12.1|Y37D8A.14|Y71H2AM.5|K04D7.1|Y48B6A.1|C50F2.3|C47G2.5|Y53F4B.22|Y55F3AR.3|F55A12.8|T05H10.6|ZK180.4|F17C11.9|Y71F9AL.17|ZK858.7|T02H6.11|C37H5.5|Y59A8B.6
		5386	0.0013681	0.011973	5	113	carrier activity	F53F4.10|Y37D8A.14|Y71H2AM.5|W10D5.2|T02H6.11
		18987	0.0014011	0.011973	6	169	osmoregulation	C47G2.5|F42C5.10|Y71F9AM.4|Y71H2AM.5|F43E2.7|T05H10.6
		42592	0.0014442	0.011979	6	170	homeostasis	C47G2.5|F42C5.10|Y71F9AM.4|Y71H2AM.5|F43E2.7|T05H10.6
		16651	0.0023071	0.018589	2	10	oxidoreductase activity, acting on NADH or NADPH	F53F4.10|W10D5.2
		8324	0.0028983	0.022703	5	134	cation transporter activity	F53F4.10|Y37D8A.14|Y71H2AM.5|W10D5.2|T02H6.11
		7582	0.0036296	0.027664	35	3412	physiological process	C27A2.1|E04A4.7|F01F1.12|Y51H4A.17|F53F4.10|Y37D8A.14|Y71H2AM.5|C56C10.1|C47G2.5|Y53F4B.22|Y71F9AM.4|F35G2.2|Y71F9AL.17|ZK858.7|F41E6.6|T02H6.11|F35G12.2|F42C5.10|B0280.9|T20B12.1|C39D10.7|C10G6.1|Y48B6A.1|R09B5.6|C50F2.3|C13C4.5|Y55F3AR.3|F43E2.7|C44B7.5|T05H10.6|ZK180.4|W10D5.2|F19H6.1|ZC581.1|Y59A8B.6
		6091	0.0043684	0.032418	7	283	generation of precursor metabolites and energy	F35G12.2|E04A4.7|F53F4.10|Y37D8A.14|Y71H2AM.5|W10D5.2|T02H6.11
Active Module 5
Z score	11.002
# of genes in neighborhood	205	ontology: all
		curator: GO
		Overrepresentation
		Selected statistical test : Hypergeometric test
		Selected correction : Benjamini & Hochberg False Discovery Rate (FDR) correction
		Selected significance level : 0.05
		Testing option : Test cluster versus complete annotation
		The selected cluster :
		T23H2.5	F37B4.7	C15H11.6	R09B5.6	R74.1	F56D3.1	C47E12.5	C53B4.5	T25C8.2	B0361.10	T02H6.11	F33A8.5	ZK180.4	F52E1.1	T07A9.11	ZC434.8	R05D3.7	T15B7.3	VW02B12L.1	Y49A3A.2	C32D5.2	B0024.14	C50F2.3	C05D2.1	F56E10.4	T05D4.1	F52E1.10	F21H12.4	T22G5.2	T05H10.5	H02I12.5	C28A5.3	Y79H2A.1	Y75B8A.30	T04C12.6	F25H2.5	F20H11.3	F40F8.10	C56C10.8	F22B7.5	C26E6.4	Y110A7A.17	H06O01.1	C27A2.1	T20B3.2	F41G4.2	F08G2.5	C15F1.3
		Number of genes selected : 51
		Total number of genes in annotation : 6784
		GO-ID	p-value	corr p-value# selected	# total	Description	Genes in test set
		6091	1.0079e-07	3.1547e-05	13	283	generation of precursor metabolites and energy	F33A8.5|F35G12.2|E04A4.7|T20H4.5|Y71H2AM.5|Y37D8A.14|C30F12.7|T08G2.3|T25G12.5|W09C5.8|T02H6.11|T05D4.1|F23B12.5
		9792	6.6106e-07	6.9957e-05	33	2101	embryonic development (sensu Metazoa)	F33A8.5|E04A4.7|Y37D8A.14|K04D7.1|F01G4.6|Y71H2AM.5|Y39B6A.3|F25H2.5|Y69A2AR.18|W09C5.8|Y71F9AM.4|F55A12.8|F17C11.9|ZK1098.1|F23B12.5|T02H6.11|Y45F10D.7|B0303.3|F35G12.2|D2085.3|B0280.9|T20B12.1|T20H4.5|C50F2.3|K02D10.5|Y55F3AR.3|H02I12.5|C18E3.2|T22F3.3|C37H5.5|F28D1.1|F59A2.4|Y59A8B.6
		6092	7.4979e-07	6.9957e-05	5	24	main pathways of carbohydrate metabolism	F33A8.5|F35G12.2|C30F12.7|F23B12.5|T05D4.1
		9790	8.9402e-07	6.9957e-05	33	2126	embryonic development	F33A8.5|E04A4.7|Y37D8A.14|K04D7.1|F01G4.6|Y71H2AM.5|Y39B6A.3|F25H2.5|Y69A2AR.18|W09C5.8|Y71F9AM.4|F55A12.8|F17C11.9|ZK1098.1|F23B12.5|T02H6.11|Y45F10D.7|B0303.3|F35G12.2|D2085.3|B0280.9|T20B12.1|T20H4.5|C50F2.3|K02D10.5|Y55F3AR.3|H02I12.5|C18E3.2|T22F3.3|C37H5.5|F28D1.1|F59A2.4|Y59A8B.6
		44262	1.2873e-06	7.8147e-05	6	48	cellular carbohydrate metabolism	F33A8.5|F35G12.2|C39D10.7|C30F12.7|F23B12.5|T05D4.1
		15980	1.6949e-06	7.8147e-05	5	28	energy derivation by oxidation of organic compounds	F33A8.5|F35G12.2|C30F12.7|F23B12.5|T05D4.1
		2119	1.9674e-06	7.8147e-05	24	1231	larval development (sensu Nematoda)	F33A8.5|E04A4.7|T20B12.1|D2085.3|B0280.9|Y37D8A.14|Y71H2AM.5|T20H4.5|F01G4.6|Y39B6A.3|C50F2.3|K02D10.5|Y71F9AM.4|Y55F3AR.3|W09C5.8|F55A12.8|ZK180.4|ZK1098.1|T02H6.11|C18E3.2|C37H5.5|F59A2.4|Y59A8B.6|Y45F10D.7
		2164	1.9974e-06	7.8147e-05	24	1232	larval development	F33A8.5|E04A4.7|T20B12.1|D2085.3|B0280.9|Y37D8A.14|Y71H2AM.5|T20H4.5|F01G4.6|Y39B6A.3|C50F2.3|K02D10.5|Y71F9AM.4|Y55F3AR.3|W09C5.8|F55A12.8|ZK180.4|ZK1098.1|T02H6.11|C18E3.2|C37H5.5|F59A2.4|Y59A8B.6|Y45F10D.7
		16675	3.9614e-06	0.00010333	3	5	oxidoreductase activity, acting on heme group of donors	W09C5.8|Y37D8A.14|Y71H2AM.5
		16676	3.9614e-06	0.00010333	3	5	oxidoreductase activity, acting on heme group of donors, oxygen as acceptor	W09C5.8|Y37D8A.14|Y71H2AM.5
		4129	3.9614e-06	0.00010333	3	5	cytochrome-c oxidase activity	W09C5.8|Y37D8A.14|Y71H2AM.5
		15002	3.9614e-06	0.00010333	3	5	heme-copper terminal oxidase activity	W09C5.8|Y37D8A.14|Y71H2AM.5
		40010	7.8354e-06	0.00017208	22	1136	positive regulation of growth rate	F33A8.5|E04A4.7|T20B12.1|D2085.3|B0280.9|Y71H2AM.5|T20H4.5|F01G4.6|K04D7.1|Y39B6A.3|C50F2.3|Y55F3AR.3|W09C5.8|F55A12.8|F17C11.9|ZK1098.1|F23B12.5|T02H6.11|C37H5.5|F28D1.1|Y45F10D.7|Y59A8B.6
		40009	7.8354e-06	0.00017208	22	1136	regulation of growth rate	F33A8.5|E04A4.7|T20B12.1|D2085.3|B0280.9|Y71H2AM.5|T20H4.5|F01G4.6|K04D7.1|Y39B6A.3|C50F2.3|Y55F3AR.3|W09C5.8|F55A12.8|F17C11.9|ZK1098.1|F23B12.5|T02H6.11|C37H5.5|F28D1.1|Y45F10D.7|Y59A8B.6
		9791	8.6789e-06	0.00017208	24	1335	post-embryonic development	F33A8.5|E04A4.7|T20B12.1|D2085.3|B0280.9|Y37D8A.14|Y71H2AM.5|T20H4.5|F01G4.6|Y39B6A.3|C50F2.3|K02D10.5|Y71F9AM.4|Y55F3AR.3|W09C5.8|F55A12.8|ZK180.4|ZK1098.1|T02H6.11|C18E3.2|C37H5.5|F59A2.4|Y59A8B.6|Y45F10D.7
		40008	8.7966e-06	0.00017208	24	1336	regulation of growth	F33A8.5|E04A4.7|T20B12.1|D2085.3|B0280.9|Y71H2AM.5|T20H4.5|F01G4.6|K04D7.1|Y39B6A.3|C50F2.3|Y55F3AR.3|W09C5.8|Y71F9AM.4|F55A12.8|F17C11.9|ZK1098.1|F23B12.5|T02H6.11|C37H5.5|F28D1.1|F59A2.4|Y59A8B.6|Y45F10D.7
		40007	1.0194e-05	0.00018769	28	1764	growth	F33A8.5|E04A4.7|Y37D8A.14|K04D7.1|F01G4.6|Y71H2AM.5|Y39B6A.3|W09C5.8|Y71F9AM.4|F55A12.8|F17C11.9|ZK1098.1|F23B12.5|T02H6.11|Y45F10D.7|B0280.9|D2085.3|T20B12.1|T20H4.5|C50F2.3|K02D10.5|Y55F3AR.3|ZK180.4|C37H5.5|C18E3.2|F28D1.1|Y59A8B.6|F59A2.4
		46356	1.3718e-05	0.00019517	3	7	acetyl-CoA catabolism	F33A8.5|F35G12.2|C30F12.7
		6099	1.3718e-05	0.00019517	3	7	tricarboxylic acid cycle	F33A8.5|F35G12.2|C30F12.7
		9060	1.3718e-05	0.00019517	3	7	aerobic respiration	F33A8.5|F35G12.2|C30F12.7
		51187	1.3718e-05	0.00019517	3	7	cofactor catabolism	F33A8.5|F35G12.2|C30F12.7
		9109	1.3718e-05	0.00019517	3	7	coenzyme catabolism	F33A8.5|F35G12.2|C30F12.7
		45927	1.9397e-05	0.00026397	23	1297	positive regulation of growth	F33A8.5|E04A4.7|T20B12.1|D2085.3|B0280.9|Y71H2AM.5|T20H4.5|F01G4.6|K04D7.1|Y39B6A.3|C50F2.3|Y55F3AR.3|W09C5.8|Y71F9AM.4|F55A12.8|F17C11.9|ZK1098.1|F23B12.5|T02H6.11|C37H5.5|F28D1.1|Y59A8B.6|Y45F10D.7
		45333	2.1833e-05	0.00028473	3	8	cellular respiration	F33A8.5|F35G12.2|C30F12.7
		16491	3.0172e-05	0.00037776	9	219	oxidoreductase activity	F35G12.2|W09C5.8|T25G12.5|Y37D8A.14|Y71H2AM.5|C30F12.7|R09B5.6|T02H6.11|T08G2.3
		48518	3.1989e-05	0.0003851	23	1336	positive regulation of biological process	F33A8.5|E04A4.7|T20B12.1|D2085.3|B0280.9|Y71H2AM.5|T20H4.5|F01G4.6|K04D7.1|Y39B6A.3|C50F2.3|Y55F3AR.3|W09C5.8|Y71F9AM.4|F55A12.8|F17C11.9|ZK1098.1|F23B12.5|T02H6.11|C37H5.5|F28D1.1|Y59A8B.6|Y45F10D.7
		6084	4.6289e-05	0.00052619	3	10	acetyl-CoA metabolism	F33A8.5|F35G12.2|C30F12.7
		5739	4.7072e-05	0.00052619	5	54	mitochondrion	F33A8.5|F35G12.2|E04A4.7|Y71H2AM.5|C30F12.7
		6118	5.8045e-05	0.00062649	9	238	electron transport	F33A8.5|E04A4.7|W09C5.8|T25G12.5|Y37D8A.14|Y71H2AM.5|T20H4.5|T02H6.11|T08G2.3
		44248	6.1273e-05	0.00063928	5	57	cellular catabolism	F33A8.5|F35G12.2|C30F12.7|F23B12.5|T05D4.1
		5975	9.8236e-05	0.00099186	6	101	carbohydrate metabolism	F33A8.5|F35G12.2|C39D10.7|C30F12.7|F23B12.5|T05D4.1
		15078	0.00012493	0.0011868	4	35	hydrogen ion transporter activity	W09C5.8|Y37D8A.14|Y71H2AM.5|T02H6.11
		7275	0.00012513	0.0011868	34	2738	development	F33A8.5|E04A4.7|Y37D8A.14|Y71H2AM.5|K04D7.1|F01G4.6|Y39B6A.3|F25H2.5|Y69A2AR.18|W09C5.8|Y71F9AM.4|F55A12.8|F17C11.9|ZK1098.1|F23B12.5|T02H6.11|Y45F10D.7|B0303.3|F35G12.2|D2085.3|B0280.9|T20B12.1|T20H4.5|C50F2.3|K02D10.5|Y55F3AR.3|ZK180.4|H02I12.5|C18E3.2|T22F3.3|C37H5.5|F28D1.1|F59A2.4|Y59A8B.6
		15077	0.00013977	0.0012867	4	36	monovalent inorganic cation transporter activity	W09C5.8|Y37D8A.14|Y71H2AM.5|T02H6.11
		4449	0.0003293	0.0029449	2	4	isocitrate dehydrogenase (NAD+) activity	F35G12.2|C30F12.7
		9056	0.00038781	0.0033718	5	84	catabolism	F33A8.5|F35G12.2|C30F12.7|F23B12.5|T05D4.1
		15399	0.00046784	0.0039576	4	49	primary active transporter activity	W09C5.8|Y37D8A.14|Y71H2AM.5|T02H6.11
		6810	0.00058497	0.0048183	14	716	transport	F33A8.5|E04A4.7|F01G4.6|T20H4.5|Y71H2AM.5|Y37D8A.14|B0281.5|T08G2.3|F37B4.7|C13C4.5|T25G12.5|W09C5.8|ZK180.4|T02H6.11
		4448	0.00081535	0.0065437	2	6	isocitrate dehydrogenase activity	F35G12.2|C30F12.7
		50789	0.00084411	0.0066052	24	1753	regulation of biological process	F33A8.5|E04A4.7|T20B12.1|D2085.3|B0280.9|Y71H2AM.5|T20H4.5|F01G4.6|K04D7.1|Y39B6A.3|C50F2.3|Y55F3AR.3|W09C5.8|Y71F9AM.4|F55A12.8|F17C11.9|ZK1098.1|F23B12.5|T02H6.11|C37H5.5|F28D1.1|F59A2.4|Y59A8B.6|Y45F10D.7
		5737	0.0011464	0.0087517	7	219	cytoplasm	F33A8.5|F35G12.2|E04A4.7|C01G10.9|Y71H2AM.5|C30F12.7|F23B12.5
		5386	0.001497	0.011156	5	113	carrier activity	F37B4.7|W09C5.8|Y37D8A.14|Y71H2AM.5|T02H6.11
		51234	0.0021763	0.015842	14	818	establishment of localization	F33A8.5|E04A4.7|F01G4.6|T20H4.5|Y71H2AM.5|Y37D8A.14|B0281.5|T08G2.3|F37B4.7|C13C4.5|T25G12.5|W09C5.8|ZK180.4|T02H6.11
		6096	0.0023994	0.017068	2	10	glycolysis	F23B12.5|T05D4.1
		51179	0.0025282	0.017585	14	831	localization	F33A8.5|E04A4.7|F01G4.6|T20H4.5|Y71H2AM.5|Y37D8A.14|B0281.5|T08G2.3|F37B4.7|C13C4.5|T25G12.5|W09C5.8|ZK180.4|T02H6.11
		8324	0.0031632	0.021523	5	134	cation transporter activity	W09C5.8|Y37D8A.14|Y71H2AM.5|B0281.5|T02H6.11
		19952	0.0033815	0.02252	19	1365	reproduction	F35G12.2|D2085.3|T20B12.1|Y37D8A.14|Y71H2AM.5|K04D7.1|F25H2.5|C50F2.3|K02D10.5|Y55F3AR.3|W09C5.8|F55A12.8|ZK180.4|F17C11.9|ZK1098.1|F23B12.5|T02H6.11|C37H5.5|Y59A8B.6
		3995	0.0034854	0.022728	2	12	acyl-CoA dehydrogenase activity	T25G12.5|T08G2.3
		44237	0.0039249	0.022913	22	1714	cellular metabolism	F33A8.5|F35G12.2|E04A4.7|D2085.3|Y37D8A.14|Y71H2AM.5|T20H4.5|C39D10.7|C30F12.7|R09B5.6|F25H2.5|C50F2.3|T08G2.3|C01G10.9|T25G12.5|W09C5.8|F41E6.6|F23B12.5|T02H6.11|T05D4.1|Y59A8B.6|Y45F10D.7
		6732	0.0039975	0.022913	3	43	coenzyme metabolism	F33A8.5|F35G12.2|C30F12.7
		46164	0.0040994	0.022913	2	13	alcohol catabolism	F23B12.5|T05D4.1
		3743	0.0040994	0.022913	2	13	translation initiation factor activity	C01G10.9|D2085.3
		6007	0.0040994	0.022913	2	13	glucose catabolism	F23B12.5|T05D4.1
		46365	0.0040994	0.022913	2	13	monosaccharide catabolism	F23B12.5|T05D4.1
		6454	0.0040994	0.022913	2	13	translational initiation	C01G10.9|D2085.3
		19320	0.0040994	0.022913	2	13	hexose catabolism	F23B12.5|T05D4.1
		8151	0.0042075	0.023104	28	2437	cellular physiological process	C27A2.1|F33A8.5|E04A4.7|Y37D8A.14|F01G4.6|Y71H2AM.5|C30F12.7|F25H2.5|F37B4.7|T25G12.5|W09C5.8|F41E6.6|F23B12.5|T05D4.1|T02H6.11|Y45F10D.7|F35G12.2|D2085.3|C39D10.7|T20H4.5|R09B5.6|B0281.5|C50F2.3|T08G2.3|C01G10.9|C13C4.5|ZK180.4|Y59A8B.6
		6006	0.0047597	0.024423	2	14	glucose metabolism	F23B12.5|T05D4.1
		8092	0.0047597	0.024423	2	14	cytoskeletal protein binding	VW02B12L.3|ZC434.8
		16052	0.0047597	0.024423	2	14	carbohydrate catabolism	F23B12.5|T05D4.1
		44275	0.0047597	0.024423	2	14	cellular carbohydrate catabolism	F23B12.5|T05D4.1
		51186	0.0048401	0.024435	3	46	cofactor metabolism	F33A8.5|F35G12.2|C30F12.7
		16228	0.0075177	0.034603	1	1	aldehyde-lyase activity	T05D4.1
		45254	0.0075177	0.034603	1	1	pyruvate dehydrogenase complex	F23B12.5
		30523	0.0075177	0.034603	1	1	dihydrolipoamide S-acyltransferase activity	F23B12.5
		16418	0.0075177	0.034603	1	1	S-acetyltransferase activity	F23B12.5
		4742	0.0075177	0.034603	1	1	dihydrolipoyllysine-residue acetyltransferase activity	F23B12.5
		4332	0.0075177	0.034603	1	1	fructose-bisphosphate aldolase activity	T05D4.1
		19318	0.0096561	0.043177	2	20	hexose metabolism	F23B12.5|T05D4.1
		5996	0.0096561	0.043177	2	20	monosaccharide metabolism	F23B12.5|T05D4.1
		16627	0.010622	0.046825	2	21	oxidoreductase activity, acting on the CH-CH group of donors	T25G12.5|T08G2.3
Active Module 6
Z score	10.973
# of genes in neighborhood	219	ontology: all
		curator: GO
		Overrepresentation
		Selected statistical test : Hypergeometric test
		Selected correction : Benjamini & Hochberg False Discovery Rate (FDR) correction
		Selected significance level : 0.05
		Testing option : Test cluster versus complete annotation
		The selected cluster :
		T23H2.5	F37B4.7	R09B5.6	R74.1	C47E12.5	T25G3.3	ZK180.4	F52E1.1	F35G2.2	C36B1.4	R05D3.7	T15B7.3	F37C12.3	C47E12.2	C32D5.2	C50F2.3	B0024.14	F56E10.4	T05D4.1	F21H12.4	T22G5.2	H06I04.3	Y79H2A.1	T04C12.6	F59E12.4	F55A11.3	H10E21.4	F40F8.10	C56C10.8	F19B6.2	C04C3.3	F22B7.5	C26E6.4	Y110A7A.17	H06O01.1	F01F1.8	F28D1.7	F41G4.2	F08G2.5	F59A2.1	C34E10.2	C47G2.5	C53D5.6	F52D10.3	Y18D10A.17	Y38A8.2	F23F12.6	C39F7.4
		Number of genes selected : 59
		Total number of genes in annotation : 6784
		GO-ID	p-value	corr p-value# selected	# total	Description	Genes in test set
		40007	1.3372e-08	3.9581e-06	36	1764	growth	H06I04.3|E04A4.7|F37C12.3|T15B7.2|Y37D8A.14|K04D7.1|Y47H9C.7|Y71H2AM.5|T25G3.3|F59E12.4|F59C6.5|F29G6.3|C47E12.2|C47G2.5|Y71F9AM.4|F55A12.8|Y61A9LA.10|F17C11.9|Y56A3A.19|K02F2.2|ZK858.7|F23B12.5|Y45F10D.7|F42C5.10|B0280.9|T20B12.1|Y48B6A.1|B0464.2|C50F2.3|T21B10.7|ZK180.4|C04C3.3|C37H5.5|F28D1.1|F59A2.4|Y59A8B.6
		40008	7.636e-08	1.11e-05	30	1336	regulation of growth	H06I04.3|E04A4.7|F37C12.3|T15B7.2|K04D7.1|Y47H9C.7|Y71H2AM.5|T25G3.3|F59E12.4|F29G6.3|C47E12.2|Y71F9AM.4|F55A12.8|Y61A9LA.10|Y56A3A.19|F17C11.9|K02F2.2|ZK858.7|F23B12.5|Y45F10D.7|F42C5.10|B0280.9|T20B12.1|Y48B6A.1|C50F2.3|C04C3.3|C37H5.5|F28D1.1|Y59A8B.6|F59A2.4
		40010	1.6914e-07	1.11e-05	27	1136	positive regulation of growth rate	H06I04.3|E04A4.7|F37C12.3|T15B7.2|K04D7.1|Y47H9C.7|Y71H2AM.5|T25G3.3|F59E12.4|F29G6.3|C47E12.2|F55A12.8|Y61A9LA.10|Y56A3A.19|F17C11.9|ZK858.7|F23B12.5|Y45F10D.7|B0280.9|T20B12.1|F42C5.10|Y48B6A.1|C50F2.3|C04C3.3|C37H5.5|F28D1.1|Y59A8B.6
		40009	1.6914e-07	1.11e-05	27	1136	regulation of growth rate	H06I04.3|E04A4.7|F37C12.3|T15B7.2|K04D7.1|Y47H9C.7|Y71H2AM.5|T25G3.3|F59E12.4|F29G6.3|C47E12.2|F55A12.8|Y61A9LA.10|Y56A3A.19|F17C11.9|ZK858.7|F23B12.5|Y45F10D.7|B0280.9|T20B12.1|F42C5.10|Y48B6A.1|C50F2.3|C04C3.3|C37H5.5|F28D1.1|Y59A8B.6
		2119	2.2105e-07	1.11e-05	28	1231	larval development (sensu Nematoda)	H06I04.3|E04A4.7|F37C12.3|T15B7.2|Y47H9C.7|Y71H2AM.5|Y37D8A.14|T25G3.3|F59E12.4|F59C6.5|C47E12.2|C47G2.5|Y71F9AM.4|F55A12.8|Y61A9LA.10|Y56A3A.19|K02F2.2|Y45F10D.7|B0280.9|T20B12.1|Y48B6A.1|B0464.2|C50F2.3|T21B10.7|ZK180.4|C37H5.5|Y59A8B.6|F59A2.4
		2164	2.25e-07	1.11e-05	28	1232	larval development	H06I04.3|E04A4.7|F37C12.3|T15B7.2|Y47H9C.7|Y71H2AM.5|Y37D8A.14|T25G3.3|F59E12.4|F59C6.5|C47E12.2|C47G2.5|Y71F9AM.4|F55A12.8|Y61A9LA.10|Y56A3A.19|K02F2.2|Y45F10D.7|B0280.9|T20B12.1|Y48B6A.1|B0464.2|C50F2.3|T21B10.7|ZK180.4|C37H5.5|Y59A8B.6|F59A2.4
		45927	6.8176e-07	2.8829e-05	28	1297	positive regulation of growth	H06I04.3|E04A4.7|F37C12.3|T15B7.2|K04D7.1|Y47H9C.7|Y71H2AM.5|T25G3.3|F59E12.4|F29G6.3|C47E12.2|Y71F9AM.4|F55A12.8|Y61A9LA.10|Y56A3A.19|F17C11.9|ZK858.7|F23B12.5|Y45F10D.7|F42C5.10|B0280.9|T20B12.1|Y48B6A.1|C50F2.3|C04C3.3|C37H5.5|F28D1.1|Y59A8B.6
		9791	1.2581e-06	4.2036e-05	28	1335	post-embryonic development	H06I04.3|E04A4.7|F37C12.3|T15B7.2|Y47H9C.7|Y71H2AM.5|Y37D8A.14|T25G3.3|F59E12.4|F59C6.5|C47E12.2|C47G2.5|Y71F9AM.4|F55A12.8|Y61A9LA.10|Y56A3A.19|K02F2.2|Y45F10D.7|B0280.9|T20B12.1|Y48B6A.1|B0464.2|C50F2.3|T21B10.7|ZK180.4|C37H5.5|Y59A8B.6|F59A2.4
		48518	1.2781e-06	4.2036e-05	28	1336	positive regulation of biological process	H06I04.3|E04A4.7|F37C12.3|T15B7.2|K04D7.1|Y47H9C.7|Y71H2AM.5|T25G3.3|F59E12.4|F29G6.3|C47E12.2|Y71F9AM.4|F55A12.8|Y61A9LA.10|Y56A3A.19|F17C11.9|ZK858.7|F23B12.5|Y45F10D.7|F42C5.10|B0280.9|T20B12.1|Y48B6A.1|C50F2.3|C04C3.3|C37H5.5|F28D1.1|Y59A8B.6
		50789	1.0019e-05	0.00029657	31	1753	regulation of biological process	H06I04.3|E04A4.7|Y51H4A.17|F37C12.3|T15B7.2|K04D7.1|Y47H9C.7|Y71H2AM.5|T25G3.3|F59E12.4|F29G6.3|C47E12.2|Y71F9AM.4|F55A12.8|Y61A9LA.10|Y56A3A.19|F17C11.9|K02F2.2|ZK858.7|F23B12.5|Y45F10D.7|F42C5.10|B0280.9|T20B12.1|Y48B6A.1|C50F2.3|C04C3.3|C37H5.5|F28D1.1|Y59A8B.6|F59A2.4
		9792	5.7153e-05	0.0015379	33	2101	embryonic development (sensu Metazoa)	H06I04.3|E04A4.7|F37C12.3|Y37D8A.14|K04D7.1|Y47H9C.7|Y71H2AM.5|T25G3.3|F59E12.4|F59C6.5|C47E12.2|C47G2.5|Y71F9AM.4|F55A12.8|Y61A9LA.10|F17C11.9|K02F2.2|ZK858.7|F23B12.5|C17E4.2|Y45F10D.7|F35G12.2|B0280.9|T20B12.1|B0464.2|C50F2.3|T21B10.7|Y54G11A.7|C04C3.3|C37H5.5|F28D1.1|Y59A8B.6|F59A2.4
		9790	7.4278e-05	0.0018322	33	2126	embryonic development	H06I04.3|E04A4.7|F37C12.3|Y37D8A.14|K04D7.1|Y47H9C.7|Y71H2AM.5|T25G3.3|F59E12.4|F59C6.5|C47E12.2|C47G2.5|Y71F9AM.4|F55A12.8|Y61A9LA.10|F17C11.9|K02F2.2|ZK858.7|F23B12.5|C17E4.2|Y45F10D.7|F35G12.2|B0280.9|T20B12.1|B0464.2|C50F2.3|T21B10.7|Y54G11A.7|C04C3.3|C37H5.5|F28D1.1|Y59A8B.6|F59A2.4
		36	0.00022185	0.0050513	2	3	acyl carrier activity	F37C12.3|Y56A3A.19
		5386	0.00041069	0.0081584	6	113	carrier activity	F37B4.7|R09H10.3|F37C12.3|Y37D8A.14|Y71H2AM.5|Y56A3A.19
		7275	0.00041343	0.0081584	37	2738	development	H06I04.3|E04A4.7|F37C12.3|T15B7.2|Y37D8A.14|K04D7.1|Y47H9C.7|Y71H2AM.5|T25G3.3|F59E12.4|F59C6.5|C47E12.2|C47G2.5|Y71F9AM.4|F55A12.8|Y61A9LA.10|F17C11.9|Y56A3A.19|K02F2.2|ZK858.7|F23B12.5|C17E4.2|Y45F10D.7|F35G12.2|B0280.9|T20B12.1|Y48B6A.1|B0464.2|C50F2.3|T21B10.7|Y54G11A.7|ZK180.4|C04C3.3|C37H5.5|F28D1.1|F59A2.4|Y59A8B.6
		19952	0.00063554	0.01064	23	1365	reproduction	H06I04.3|F35G12.2|T20B12.1|F37C12.3|Y37D8A.14|Y71H2AM.5|K04D7.1|T25G3.3|F59C6.5|Y48B6A.1|C50F2.3|F29G6.3|C47E12.2|C47G2.5|T21B10.7|F55A12.8|ZK20.3|ZK180.4|F17C11.9|ZK858.7|F23B12.5|C37H5.5|Y59A8B.6
		16675	0.00073123	0.01064	2	5	oxidoreductase activity, acting on heme group of donors	Y37D8A.14|Y71H2AM.5
		16676	0.00073123	0.01064	2	5	oxidoreductase activity, acting on heme group of donors, oxygen as acceptor	Y37D8A.14|Y71H2AM.5
		4129	0.00073123	0.01064	2	5	cytochrome-c oxidase activity	Y37D8A.14|Y71H2AM.5
		15002	0.00073123	0.01064	2	5	heme-copper terminal oxidase activity	Y37D8A.14|Y71H2AM.5
		44262	0.0007549	0.01064	4	48	cellular carbohydrate metabolism	F35G12.2|C39D10.7|F23B12.5|T05D4.1
		6092	0.0011107	0.014295	3	24	main pathways of carbohydrate metabolism	F35G12.2|F23B12.5|T05D4.1
		6631	0.0011107	0.014295	3	24	fatty acid metabolism	F37C12.3|Y56A3A.19|R09B5.6
		5739	0.0011803	0.014557	4	54	mitochondrion	F35G12.2|C47E12.2|E04A4.7|Y71H2AM.5
		15980	0.001754	0.020767	3	28	energy derivation by oxidation of organic compounds	F35G12.2|F23B12.5|T05D4.1
		7276	0.0031918	0.031473	12	571	gametogenesis	F35G12.2|C47E12.2|C47G2.5|T20B12.1|F37C12.3|Y37D8A.14|Y71H2AM.5|T25G3.3|ZK858.7|F23B12.5|Y59A8B.6|F29G6.3
		46394	0.0031997	0.031473	2	10	carboxylic acid biosynthesis	F37C12.3|Y56A3A.19
		6633	0.0031997	0.031473	2	10	fatty acid biosynthesis	F37C12.3|Y56A3A.19
		6096	0.0031997	0.031473	2	10	glycolysis	F23B12.5|T05D4.1
		16053	0.0031997	0.031473	2	10	organic acid biosynthesis	F37C12.3|Y56A3A.19
		18987	0.0033044	0.031473	6	169	osmoregulation	C47E12.2|C47G2.5|F42C5.10|Y71F9AM.4|Y71H2AM.5|F29G6.3
		42592	0.0034024	0.031473	6	170	homeostasis	C47E12.2|C47G2.5|F42C5.10|Y71F9AM.4|Y71H2AM.5|F29G6.3
		19953	0.004979	0.041393	12	603	sexual reproduction	F35G12.2|C47E12.2|C47G2.5|T20B12.1|F37C12.3|Y37D8A.14|Y71H2AM.5|T25G3.3|ZK858.7|F23B12.5|Y59A8B.6|F29G6.3
		46164	0.0054539	0.041393	2	13	alcohol catabolism	F23B12.5|T05D4.1
		3743	0.0054539	0.041393	2	13	translation initiation factor activity	Y47H9C.7|ZK858.7
		6007	0.0054539	0.041393	2	13	glucose catabolism	F23B12.5|T05D4.1
		46365	0.0054539	0.041393	2	13	monosaccharide catabolism	F23B12.5|T05D4.1
		6454	0.0054539	0.041393	2	13	translational initiation	Y47H9C.7|ZK858.7
		19320	0.0054539	0.041393	2	13	hexose catabolism	F23B12.5|T05D4.1
		6006	0.0063274	0.044593	2	14	glucose metabolism	F23B12.5|T05D4.1
		16052	0.0063274	0.044593	2	14	carbohydrate catabolism	F23B12.5|T05D4.1
		44275	0.0063274	0.044593	2	14	cellular carbohydrate catabolism	F23B12.5|T05D4.1
		44255	0.0072759	0.047672	3	46	cellular lipid metabolism	F37C12.3|Y56A3A.19|R09B5.6
		48037	0.0082513	0.047672	2	16	cofactor binding	F37C12.3|Y56A3A.19
		16228	0.0086969	0.047672	1	1	aldehyde-lyase activity	T05D4.1
		45254	0.0086969	0.047672	1	1	pyruvate dehydrogenase complex	F23B12.5
		4013	0.0086969	0.047672	1	1	adenosylhomocysteinase activity	K02F2.2
		30523	0.0086969	0.047672	1	1	dihydrolipoamide S-acyltransferase activity	F23B12.5
		16418	0.0086969	0.047672	1	1	S-acetyltransferase activity	F23B12.5
		16802	0.0086969	0.047672	1	1	trialkylsulfonium hydrolase activity	K02F2.2
		16537	0.0086969	0.047672	1	1	cyclin-dependent protein kinase activity	Y71G12B.27
		4742	0.0086969	0.047672	1	1	dihydrolipoyllysine-residue acetyltransferase activity	F23B12.5
		4332	0.0086969	0.047672	1	1	fructose-bisphosphate aldolase activity	T05D4.1
		16801	0.0086969	0.047672	1	1	hydrolase activity, acting on ether bonds	K02F2.2
Active Module 7
Z score	10.885
# of genes in neighborhood	177	ontology: all
		curator: GO
		Overrepresentation
		Selected statistical test : Hypergeometric test
		Selected correction : Benjamini & Hochberg False Discovery Rate (FDR) correction
		Selected significance level : 0.05
		Testing option : Test cluster versus complete annotation
		The selected cluster :
		T23H2.5	T28F4.4	T27E9.1	C28H8.12	C10G6.1	R74.1	F55C10.2	C26B2.3	F11G11.11	F26F12.1	C47E12.5	ZK858.4	T25G3.3	W10C6.1	T25C8.2	C38C3.5	F20G4.3	W06A7.3	F33A8.5	ZK180.4	F52E1.1	C39D10.7	F59C6.5	F32B5.8	T07A9.11	R10D12.14	F22B5.7	R05D3.7	T15B7.3	F53G12.1	T20B12.1	C32D5.2	C54G4.8	C50F2.3	B0024.14	F56E10.4	K07A12.3	F56F3.5	C13C4.5	Y73F8A.6	F21H12.4	ZC328.4	T05H10.5	ZC581.1	Y51H4A.8	C28A5.3	Y79H2A.1	Y75B8A.30
		Number of genes selected : 45
		Total number of genes in annotation : 6784
		GO-ID	p-value	corr p-value# selected	# total	Description	Genes in test set
		40007	3.1203e-07	8.2951e-05	28	1764	growth	F33A8.5|E04A4.7|C25A1.5|Y71H2AM.5|K04D7.1|Y37D8A.14|T25G3.3|F59C6.5|C47G2.5|Y53F4B.22|F55A12.8|F17C11.9|F23B12.5|B0280.9|T20B12.1|F42C5.10|C43G2.2|Y48B6A.1|C50F2.3|M28.5|F43E2.7|T05H10.6|ZK180.4|C37H5.5|C18E3.2|ZC581.1|F28D1.1|F59A2.4
		44262	6.011e-07	8.2951e-05	6	48	cellular carbohydrate metabolism	F33A8.5|F35G12.2|C39D10.7|C30F12.7|B0280.5|F23B12.5
		2119	2.3643e-06	0.00016546	22	1231	larval development (sensu Nematoda)	F33A8.5|E04A4.7|B0280.9|T20B12.1|C25A1.5|Y37D8A.14|Y71H2AM.5|T25G3.3|F59C6.5|Y48B6A.1|C50F2.3|M28.5|C47G2.5|F59E10.3|Y53F4B.22|F55A12.8|F43E2.7|ZK180.4|C37H5.5|C18E3.2|ZC581.1|F59A2.4
		2164	2.3979e-06	0.00016546	22	1232	larval development	F33A8.5|E04A4.7|B0280.9|T20B12.1|C25A1.5|Y37D8A.14|Y71H2AM.5|T25G3.3|F59C6.5|Y48B6A.1|C50F2.3|M28.5|C47G2.5|F59E10.3|Y53F4B.22|F55A12.8|F43E2.7|ZK180.4|C37H5.5|C18E3.2|ZC581.1|F59A2.4
		46356	9.3724e-06	0.00026099	3	7	acetyl-CoA catabolism	F33A8.5|F35G12.2|C30F12.7
		6099	9.3724e-06	0.00026099	3	7	tricarboxylic acid cycle	F33A8.5|F35G12.2|C30F12.7
		9060	9.3724e-06	0.00026099	3	7	aerobic respiration	F33A8.5|F35G12.2|C30F12.7
		51187	9.3724e-06	0.00026099	3	7	cofactor catabolism	F33A8.5|F35G12.2|C30F12.7
		9109	9.3724e-06	0.00026099	3	7	coenzyme catabolism	F33A8.5|F35G12.2|C30F12.7
		9791	9.5108e-06	0.00026099	22	1335	post-embryonic development	F33A8.5|E04A4.7|B0280.9|T20B12.1|C25A1.5|Y37D8A.14|Y71H2AM.5|T25G3.3|F59C6.5|Y48B6A.1|C50F2.3|M28.5|C47G2.5|F59E10.3|Y53F4B.22|F55A12.8|F43E2.7|ZK180.4|C37H5.5|C18E3.2|ZC581.1|F59A2.4
		5737	1.0402e-05	0.00026099	9	219	cytoplasm	F33A8.5|F35G12.2|M28.5|E04A4.7|C01G10.9|F59E10.3|Y71H2AM.5|C30F12.7|F23B12.5
		45333	1.4926e-05	0.0003433	3	8	cellular respiration	F33A8.5|F35G12.2|C30F12.7
		6092	1.6297e-05	0.000346	4	24	main pathways of carbohydrate metabolism	F33A8.5|F35G12.2|C30F12.7|F23B12.5
		5739	2.5384e-05	0.00050043	5	54	mitochondrion	F33A8.5|F35G12.2|E04A4.7|Y71H2AM.5|C30F12.7
		7275	2.7535e-05	0.00050665	32	2738	development	F33A8.5|E04A4.7|C25A1.5|Y37D8A.14|Y71H2AM.5|K04D7.1|T25G3.3|F59C6.5|R10D12.14|C47G2.5|Y53F4B.22|F55A12.8|F17C11.9|F23B12.5|B0303.3|F35G12.2|B0280.9|T20B12.1|C10G6.1|C43G2.2|Y48B6A.1|C50F2.3|M28.5|F59E10.3|F43E2.7|T05H10.6|ZK180.4|C37H5.5|C18E3.2|ZC581.1|F28D1.1|F59A2.4
		15980	3.08e-05	0.00051447	4	28	energy derivation by oxidation of organic compounds	F33A8.5|F35G12.2|C30F12.7|F23B12.5
		6084	3.1689e-05	0.00051447	3	10	acetyl-CoA metabolism	F33A8.5|F35G12.2|C30F12.7
		40008	3.7454e-05	0.0005743	21	1336	regulation of growth	F33A8.5|E04A4.7|B0280.9|F42C5.10|T20B12.1|C25A1.5|Y71H2AM.5|K04D7.1|T25G3.3|C43G2.2|Y48B6A.1|C50F2.3|Y53F4B.22|F55A12.8|F43E2.7|T05H10.6|F17C11.9|F23B12.5|C37H5.5|F28D1.1|F59A2.4
		40010	4.6787e-05	0.00062757	19	1136	positive regulation of growth rate	F33A8.5|E04A4.7|B0280.9|F42C5.10|T20B12.1|C25A1.5|Y71H2AM.5|K04D7.1|T25G3.3|Y48B6A.1|C50F2.3|Y53F4B.22|F55A12.8|F43E2.7|T05H10.6|F17C11.9|F23B12.5|C37H5.5|F28D1.1
		40009	4.6787e-05	0.00062757	19	1136	regulation of growth rate	F33A8.5|E04A4.7|B0280.9|F42C5.10|T20B12.1|C25A1.5|Y71H2AM.5|K04D7.1|T25G3.3|Y48B6A.1|C50F2.3|Y53F4B.22|F55A12.8|F43E2.7|T05H10.6|F17C11.9|F23B12.5|C37H5.5|F28D1.1
		5975	4.775e-05	0.00062757	6	101	carbohydrate metabolism	F33A8.5|F35G12.2|C39D10.7|C30F12.7|B0280.5|F23B12.5
		45927	8.6875e-05	0.0010899	20	1297	positive regulation of growth	F33A8.5|E04A4.7|B0280.9|F42C5.10|T20B12.1|C25A1.5|Y71H2AM.5|K04D7.1|T25G3.3|C43G2.2|Y48B6A.1|C50F2.3|Y53F4B.22|F55A12.8|F43E2.7|T05H10.6|F17C11.9|F23B12.5|C37H5.5|F28D1.1
		18987	0.00010739	0.0012817	7	169	osmoregulation	F33A8.5|C47G2.5|F42C5.10|F59E10.3|Y71H2AM.5|F43E2.7|T05H10.6
		42592	0.00011145	0.0012817	7	170	homeostasis	F33A8.5|C47G2.5|F42C5.10|F59E10.3|Y71H2AM.5|F43E2.7|T05H10.6
		48518	0.00013378	0.0014769	20	1336	positive regulation of biological process	F33A8.5|E04A4.7|B0280.9|F42C5.10|T20B12.1|C25A1.5|Y71H2AM.5|K04D7.1|T25G3.3|C43G2.2|Y48B6A.1|C50F2.3|Y53F4B.22|F55A12.8|F43E2.7|T05H10.6|F17C11.9|F23B12.5|C37H5.5|F28D1.1
		9792	0.00016967	0.0018011	26	2101	embryonic development (sensu Metazoa)	F33A8.5|E04A4.7|Y71H2AM.5|K04D7.1|Y37D8A.14|T25G3.3|F59C6.5|R10D12.14|C47G2.5|Y53F4B.22|F55A12.8|F17C11.9|F23B12.5|B0303.3|F35G12.2|B0280.9|T20B12.1|C50F2.3|M28.5|F59E10.3|F43E2.7|T05H10.6|C18E3.2|C37H5.5|F28D1.1|F59A2.4
		9790	0.00021031	0.0021499	26	2126	embryonic development	F33A8.5|E04A4.7|Y71H2AM.5|K04D7.1|Y37D8A.14|T25G3.3|F59C6.5|R10D12.14|C47G2.5|Y53F4B.22|F55A12.8|F17C11.9|F23B12.5|B0303.3|F35G12.2|B0280.9|T20B12.1|C50F2.3|M28.5|F59E10.3|F43E2.7|T05H10.6|C18E3.2|C37H5.5|F28D1.1|F59A2.4
		4449	0.00025599	0.0025234	2	4	isocitrate dehydrogenase (NAD+) activity	F35G12.2|C30F12.7
		16675	0.00042486	0.0036644	2	5	oxidoreductase activity, acting on heme group of donors	Y37D8A.14|Y71H2AM.5
		16676	0.00042486	0.0036644	2	5	oxidoreductase activity, acting on heme group of donors, oxygen as acceptor	Y37D8A.14|Y71H2AM.5
		4129	0.00042486	0.0036644	2	5	cytochrome-c oxidase activity	Y37D8A.14|Y71H2AM.5
		15002	0.00042486	0.0036644	2	5	heme-copper terminal oxidase activity	Y37D8A.14|Y71H2AM.5
		6091	0.00046563	0.0038944	8	283	generation of precursor metabolites and energy	F33A8.5|F35G12.2|E04A4.7|K10D2.6|Y37D8A.14|Y71H2AM.5|C30F12.7|F23B12.5
		44248	0.00051648	0.0041926	4	57	cellular catabolism	F33A8.5|F35G12.2|C30F12.7|F23B12.5
		4448	0.00063459	0.0050042	2	6	isocitrate dehydrogenase activity	F35G12.2|C30F12.7
		6030	0.0011746	0.0090053	2	8	chitin metabolism	C39D10.7|B0280.5
		19952	0.0017105	0.012015	18	1365	reproduction	F35G12.2|T20B12.1|Y71H2AM.5|K04D7.1|Y37D8A.14|T25G3.3|F59C6.5|Y48B6A.1|C50F2.3|C47G2.5|F59E10.3|Y53F4B.22|F55A12.8|T05H10.6|ZK180.4|F17C11.9|F23B12.5|C37H5.5
		8061	0.0018719	0.012015	2	10	chitin binding	C39D10.7|B0280.5
		1871	0.0018719	0.012015	2	10	pattern binding	C39D10.7|B0280.5
		6041	0.0018719	0.012015	2	10	glucosamine metabolism	C39D10.7|B0280.5
		6040	0.0018719	0.012015	2	10	amino sugar metabolism	C39D10.7|B0280.5
		6044	0.0018719	0.012015	2	10	N-acetylglucosamine metabolism	C39D10.7|B0280.5
		30247	0.0018719	0.012015	2	10	polysaccharide binding	C39D10.7|B0280.5
		50789	0.0019998	0.012544	21	1753	regulation of biological process	F33A8.5|E04A4.7|B0280.9|F42C5.10|T20B12.1|C25A1.5|Y71H2AM.5|K04D7.1|T25G3.3|C43G2.2|Y48B6A.1|C50F2.3|Y53F4B.22|F55A12.8|F43E2.7|T05H10.6|F17C11.9|F23B12.5|C37H5.5|F28D1.1|F59A2.4
		9056	0.002215	0.013585	4	84	catabolism	F33A8.5|F35G12.2|C30F12.7|F23B12.5
		6732	0.0027967	0.01678	3	43	coenzyme metabolism	F33A8.5|F35G12.2|C30F12.7
		16491	0.0030026	0.017632	6	219	oxidoreductase activity	F35G12.2|K10D2.6|Y37D8A.14|Y71H2AM.5|C44B7.5|C30F12.7
		44264	0.0032038	0.018046	2	13	cellular polysaccharide metabolism	C39D10.7|B0280.5
		5976	0.0032038	0.018046	2	13	polysaccharide metabolism	C39D10.7|B0280.5
		51186	0.0033928	0.018728	3	46	cofactor metabolism	F33A8.5|F35G12.2|C30F12.7
		8150	0.0051542	0.027893	43	5502	biological_process	F33A8.5|E04A4.7|C25A1.5|Y37D8A.14|Y71H2AM.5|K04D7.1|T25G3.3|F59C6.5|C30F12.7|B0280.5|F58G6.1|R10D12.14|C47G2.5|Y53F4B.22|F55A12.8|F17C11.9|F41E6.6|F23B12.5|B0303.3|F35G12.2|B0280.9|F42C5.10|K10D2.6|T20B12.1|C39D10.7|C10G6.1|C43G2.2|Y48B6A.1|F31C3.2|C50F2.3|M28.5|C13C4.5|C01G10.9|F59E10.3|F43E2.7|T05H10.6|C44B7.5|ZK180.4|C37H5.5|C18E3.2|F28D1.1|ZC581.1|F59A2.4
		45254	0.0066333	0.033287	1	1	pyruvate dehydrogenase complex	F23B12.5
		30523	0.0066333	0.033287	1	1	dihydrolipoamide S-acyltransferase activity	F23B12.5
		16418	0.0066333	0.033287	1	1	S-acetyltransferase activity	F23B12.5
		4742	0.0066333	0.033287	1	1	dihydrolipoyllysine-residue acetyltransferase activity	F23B12.5
		7582	0.0087695	0.043221	31	3412	physiological process	F33A8.5|E04A4.7|C25A1.5|Y71H2AM.5|Y37D8A.14|B0280.5|C30F12.7|F58G6.1|C47G2.5|Y53F4B.22|F41E6.6|F23B12.5|F35G12.2|B0280.9|F42C5.10|K10D2.6|T20B12.1|C39D10.7|C10G6.1|Y48B6A.1|F31C3.2|C50F2.3|M28.5|C13C4.5|C01G10.9|F59E10.3|F43E2.7|T05H10.6|C44B7.5|ZK180.4|ZC581.1
Active Module 8
Z score	10.842
# of genes in neighborhood	223	ontology: all
		curator: GO
		Overrepresentation
		Selected statistical test : Hypergeometric test
		Selected correction : Benjamini & Hochberg False Discovery Rate (FDR) correction
		Selected significance level : 0.05
		Testing option : Test cluster versus complete annotation
		The selected cluster :
		T23H2.5	F37B4.7	R74.1	F54H12.6	C47E12.5	ZK858.4	T25G3.3	Y73B6A.5	ZK180.4	F52E1.1	F35G2.2	Y49A3A.5	R06B10.4	T10G3.6	R05D3.7	C26D10.2	C47E12.2	C08B11.5	C37H5.8	B0024.14	C50F2.3	K07A12.3	H06I04.3	C36B1.5	T04C12.6	F25H2.5	H10E21.4	B0035.11	F28B3.8	C56C10.8	K02F2.3	C44B11.3	D1054.15	C26E6.4	D1086.9	Y110A7A.17	T05H4.6	F54D5.14	Y47D3A.25	F41G4.2	F08G2.5	F59A2.1	C34E10.2	C53D5.6	F52D10.3	C05D11.9	F55F8.5	C39F7.4
		Number of genes selected : 77
		Total number of genes in annotation : 6784
		GO-ID	p-value	corr p-value# selected	# total	Description	Genes in test set
		40007	4.6272e-16	1.527e-13	54	1764	growth	K04D7.1|F59C6.5|Y39B6A.14|Y53C12B.1|F43G9.1|C47E12.2|K07H8.10|K04G2.1|F55A12.8|K02F2.2|Y45F10D.7|K07C5.6|Y65B4BR.5|B0035.11|C43E11.9|F32E10.1|D1007.5|C50F2.3|M28.5|F55F8.2|C18A3.3|C37H5.5|F19H6.1|F59A2.4|H06I04.3|E04A4.7|Y71H2AM.5|Y37D8A.14|T25G3.3|W08D2.7|C36B1.5|Y66H1A.4|F23B12.7|C05D11.9|Y53F4B.22|Y71F9AM.4|F17C11.9|C53H9.2|T05H4.6|D1014.3|F42C5.10|B0280.9|T20B12.1|T20H4.5|W07E6.1|C43G2.2|Y48B…
		40008	9.4695e-15	1.5625e-12	46	1336	regulation of growth	H06I04.3|E04A4.7|Y71H2AM.5|K04D7.1|T25G3.3|W08D2.7|Y39B6A.14|C36B1.5|Y66H1A.4|Y53C12B.1|F23B12.7|F43G9.1|K07H8.10|C05D11.9|C47E12.2|K04G2.1|Y53F4B.22|Y71F9AM.4|F55A12.8|F17C11.9|K02F2.2|Y45F10D.7|C53H9.2|Y65B4BR.5|D1014.3|F42C5.10|T20B12.1|B0280.9|B0035.11|T20H4.5|W07E6.1|C43E11.9|C43G2.2|F32E10.1|Y48B6A.1|D1007.5|R05H10.2|C50F2.3|F55F8.2|ZK430.1|F54H12.6|C37H5.5|F28D1.1|F19H6.1|F59A2.4|Y59A8B.6
		2119	9.5743e-14	7.348e-12	43	1231	larval development (sensu Nematoda)	H06I04.3|E04A4.7|Y37D8A.14|Y71H2AM.5|T25G3.3|W08D2.7|F59C6.5|Y39B6A.14|C36B1.5|F23B12.7|C05D11.9|C47E12.2|K04G2.1|Y53F4B.22|Y71F9AM.4|F55A12.8|K02F2.2|Y45F10D.7|K07C5.6|T05H4.6|C53H9.2|Y65B4BR.5|D1014.3|T20B12.1|B0280.9|B0035.11|T20H4.5|W07E6.1|C43E11.9|F32E10.1|Y48B6A.1|R05H10.2|C50F2.3|M28.5|C18A3.3|F55F8.2|T21B10.7|ZK430.1|F54H12.6|ZK180.4|C37H5.5|F59A2.4|Y59A8B.6
		2164	9.8618e-14	7.348e-12	43	1232	larval development	H06I04.3|E04A4.7|Y37D8A.14|Y71H2AM.5|T25G3.3|W08D2.7|F59C6.5|Y39B6A.14|C36B1.5|F23B12.7|C05D11.9|C47E12.2|K04G2.1|Y53F4B.22|Y71F9AM.4|F55A12.8|K02F2.2|Y45F10D.7|K07C5.6|T05H4.6|C53H9.2|Y65B4BR.5|D1014.3|T20B12.1|B0280.9|B0035.11|T20H4.5|W07E6.1|C43E11.9|F32E10.1|Y48B6A.1|R05H10.2|C50F2.3|M28.5|C18A3.3|F55F8.2|T21B10.7|ZK430.1|F54H12.6|ZK180.4|C37H5.5|F59A2.4|Y59A8B.6
		45927	1.1133e-13	7.348e-12	44	1297	positive regulation of growth	H06I04.3|E04A4.7|Y71H2AM.5|K04D7.1|T25G3.3|W08D2.7|Y39B6A.14|C36B1.5|Y66H1A.4|Y53C12B.1|F23B12.7|F43G9.1|K07H8.10|C05D11.9|C47E12.2|K04G2.1|Y53F4B.22|Y71F9AM.4|F55A12.8|F17C11.9|Y45F10D.7|C53H9.2|Y65B4BR.5|D1014.3|F42C5.10|T20B12.1|B0280.9|B0035.11|T20H4.5|W07E6.1|C43E11.9|C43G2.2|F32E10.1|Y48B6A.1|D1007.5|R05H10.2|C50F2.3|F55F8.2|ZK430.1|F54H12.6|C37H5.5|F28D1.1|F19H6.1|Y59A8B.6
		40010	1.9145e-13	9.0255e-12	41	1136	positive regulation of growth rate	H06I04.3|E04A4.7|Y71H2AM.5|K04D7.1|T25G3.3|W08D2.7|Y39B6A.14|C36B1.5|Y66H1A.4|Y53C12B.1|F23B12.7|F43G9.1|K07H8.10|C05D11.9|C47E12.2|Y53F4B.22|F55A12.8|F17C11.9|Y45F10D.7|C53H9.2|Y65B4BR.5|D1014.3|F42C5.10|T20B12.1|B0280.9|B0035.11|T20H4.5|W07E6.1|C43E11.9|F32E10.1|Y48B6A.1|D1007.5|R05H10.2|C50F2.3|F55F8.2|ZK430.1|F54H12.6|C37H5.5|F28D1.1|F19H6.1|Y59A8B.6
		40009	1.9145e-13	9.0255e-12	41	1136	regulation of growth rate	H06I04.3|E04A4.7|Y71H2AM.5|K04D7.1|T25G3.3|W08D2.7|Y39B6A.14|C36B1.5|Y66H1A.4|Y53C12B.1|F23B12.7|F43G9.1|K07H8.10|C05D11.9|C47E12.2|Y53F4B.22|F55A12.8|F17C11.9|Y45F10D.7|C53H9.2|Y65B4BR.5|D1014.3|F42C5.10|T20B12.1|B0280.9|B0035.11|T20H4.5|W07E6.1|C43E11.9|F32E10.1|Y48B6A.1|D1007.5|R05H10.2|C50F2.3|F55F8.2|ZK430.1|F54H12.6|C37H5.5|F28D1.1|F19H6.1|Y59A8B.6
		9791	3.2434e-13	1.2226e-11	44	1335	post-embryonic development	H06I04.3|E04A4.7|Y37D8A.14|Y71H2AM.5|T25G3.3|W08D2.7|F59C6.5|Y39B6A.14|C36B1.5|F23B12.7|C05D11.9|C47E12.2|K04G2.1|Y53F4B.22|Y71F9AM.4|F55A12.8|K02F2.2|Y45F10D.7|K07C5.6|T05H4.6|C53H9.2|Y65B4BR.5|D1014.3|T20B12.1|B0280.9|B0035.11|T20H4.5|W07E6.1|C43E11.9|F32E10.1|Y48B6A.1|R05H10.2|T13H5.4|C50F2.3|M28.5|C18A3.3|F55F8.2|T21B10.7|ZK430.1|F54H12.6|ZK180.4|C37H5.5|F59A2.4|Y59A8B.6
		48518	3.3342e-13	1.2226e-11	44	1336	positive regulation of biological process	H06I04.3|E04A4.7|Y71H2AM.5|K04D7.1|T25G3.3|W08D2.7|Y39B6A.14|C36B1.5|Y66H1A.4|Y53C12B.1|F23B12.7|F43G9.1|K07H8.10|C05D11.9|C47E12.2|K04G2.1|Y53F4B.22|Y71F9AM.4|F55A12.8|F17C11.9|Y45F10D.7|C53H9.2|Y65B4BR.5|D1014.3|F42C5.10|T20B12.1|B0280.9|B0035.11|T20H4.5|W07E6.1|C43E11.9|C43G2.2|F32E10.1|Y48B6A.1|D1007.5|R05H10.2|C50F2.3|F55F8.2|ZK430.1|F54H12.6|C37H5.5|F28D1.1|F19H6.1|Y59A8B.6
		7275	4.9819e-13	1.644e-11	62	2738	development	F32D1.9|K04D7.1|F59C6.5|Y39B6A.14|M03F8.3|Y53C12B.1|F43G9.1|K07H8.10|C47E12.2|K04G2.1|F55A12.8|F54D5.14|K02F2.2|R08D7.1|Y45F10D.7|K07C5.6|Y65B4BR.5|B0035.11|C43E11.9|F32E10.1|C50F2.3|M28.5|C18A3.3|F55F8.2|C37H5.5|F19H6.1|F59A2.4|H06I04.3|K08F11.3|E04A4.7|F01F1.7|Y37D8A.14|Y71H2AM.5|T25G3.3|W08D2.7|C36B1.5|F25H2.5|F23B12.7|C05D11.9|Y66D12A.15|Y53F4B.22|Y71F9AM.4|F17C11.9|F11A10.8|C53H9.2|T05H4.6|F…
		9792	7.2961e-12	2.1888e-10	53	2101	embryonic development (sensu Metazoa)	F32D1.9|K04D7.1|F59C6.5|M03F8.3|Y53C12B.1|F43G9.1|C47E12.2|K07H8.10|K04G2.1|F55A12.8|F54D5.14|K02F2.2|R08D7.1|Y45F10D.7|K07C5.6|Y65B4BR.5|B0035.11|F32E10.1|C50F2.3|M28.5|C18A3.3|C37H5.5|F59A2.4|H06I04.3|E04A4.7|K08F11.3|F01F1.7|Y71H2AM.5|Y37D8A.14|T25G3.3|W08D2.7|C36B1.5|F25H2.5|C05D11.9|Y66D12A.15|Y53F4B.22|Y71F9AM.4|F17C11.9|F11A10.8|C53H9.2|T05H4.6|F35G12.2|D1014.3|B0280.9|T20B12.1|T20H4.5|W07…
		9790	1.2152e-11	3.3418e-10	53	2126	embryonic development	F32D1.9|K04D7.1|F59C6.5|M03F8.3|Y53C12B.1|F43G9.1|C47E12.2|K07H8.10|K04G2.1|F55A12.8|F54D5.14|K02F2.2|R08D7.1|Y45F10D.7|K07C5.6|Y65B4BR.5|B0035.11|F32E10.1|C50F2.3|M28.5|C18A3.3|C37H5.5|F59A2.4|H06I04.3|E04A4.7|K08F11.3|F01F1.7|Y71H2AM.5|Y37D8A.14|T25G3.3|W08D2.7|C36B1.5|F25H2.5|C05D11.9|Y66D12A.15|Y53F4B.22|Y71F9AM.4|F17C11.9|F11A10.8|C53H9.2|T05H4.6|F35G12.2|D1014.3|B0280.9|T20B12.1|T20H4.5|W07…
		19952	9.5338e-11	2.4201e-09	41	1365	reproduction	H06I04.3|Y37D8A.14|Y71H2AM.5|K04D7.1|T25G3.3|W08D2.7|F59C6.5|C36B1.5|Y66H1A.4|M03F8.3|Y53C12B.1|F25H2.5|F23B12.7|F43G9.1|C47E12.2|K04G2.1|Y53F4B.22|F55A12.8|F17C11.9|R08D7.1|C53H9.2|T05H4.6|F35G12.2|Y65B4BR.5|D1014.3|T20B12.1|B0035.11|W07E6.1|C43E11.9|F32E10.1|Y48B6A.1|Y54E10A.10|R05H10.2|T13H5.4|C50F2.3|C18A3.3|F55F8.2|T21B10.7|ZK180.4|C37H5.5|Y59A8B.6
		50789	2.7876e-10	6.5707e-09	46	1753	regulation of biological process	H06I04.3|E04A4.7|Y71H2AM.5|K04D7.1|T25G3.3|W08D2.7|Y39B6A.14|C36B1.5|Y66H1A.4|Y53C12B.1|F23B12.7|F43G9.1|K07H8.10|C05D11.9|C47E12.2|K04G2.1|Y53F4B.22|Y71F9AM.4|F55A12.8|F17C11.9|K02F2.2|Y45F10D.7|C53H9.2|Y65B4BR.5|D1014.3|F42C5.10|T20B12.1|B0280.9|B0035.11|T20H4.5|W07E6.1|C43E11.9|C43G2.2|F32E10.1|Y48B6A.1|D1007.5|R05H10.2|C50F2.3|F55F8.2|ZK430.1|F54H12.6|C37H5.5|F28D1.1|F19H6.1|F59A2.4|Y59A8B.6
		40035	7.0969e-06	0.00015613	17	445	hermaphrodite genital morphogenesis	C53H9.2|F35G12.2|Y65B4BR.5|T20B12.1|C43G2.2|C43E11.9|Y48B6A.1|C36B1.5|F25H2.5|T13H5.4|F43G9.1|C18A3.3|T21B10.7|K04G2.1|Y71F9AM.4|F55A12.8|F19H6.1
		19953	8.0211e-06	0.00016544	20	603	sexual reproduction	F35G12.2|Y65B4BR.5|T20B12.1|B0035.11|Y37D8A.14|Y71H2AM.5|W07E6.1|T25G3.3|W08D2.7|F32E10.1|Y66H1A.4|Y53C12B.1|F25H2.5|F23B12.7|T13H5.4|C47E12.2|F55F8.2|K04G2.1|Y53F4B.22|Y59A8B.6
		35112	8.742e-06	0.0001697	17	452	genitalia morphogenesis	C53H9.2|F35G12.2|Y65B4BR.5|T20B12.1|C43G2.2|C43E11.9|Y48B6A.1|C36B1.5|F25H2.5|T13H5.4|F43G9.1|C18A3.3|T21B10.7|K04G2.1|Y71F9AM.4|F55A12.8|F19H6.1
		9887	1.2732e-05	0.00019849	17	465	organ morphogenesis	C53H9.2|F35G12.2|Y65B4BR.5|T20B12.1|C43G2.2|C43E11.9|Y48B6A.1|C36B1.5|F25H2.5|T13H5.4|F43G9.1|C18A3.3|T21B10.7|K04G2.1|Y71F9AM.4|F55A12.8|F19H6.1
		7276	1.3708e-05	0.00019849	19	571	gametogenesis	F35G12.2|Y65B4BR.5|T20B12.1|B0035.11|Y37D8A.14|Y71H2AM.5|W07E6.1|T25G3.3|W08D2.7|F32E10.1|Y66H1A.4|F25H2.5|Y53C12B.1|F23B12.7|T13H5.4|C47E12.2|F55F8.2|K04G2.1|Y59A8B.6
		16675	1.3834e-05	0.00019849	3	5	oxidoreductase activity, acting on heme group of donors	Y37D8A.14|Y71H2AM.5|F54D8.2
		16676	1.3834e-05	0.00019849	3	5	oxidoreductase activity, acting on heme group of donors, oxygen as acceptor	Y37D8A.14|Y71H2AM.5|F54D8.2
		4129	1.3834e-05	0.00019849	3	5	cytochrome-c oxidase activity	Y37D8A.14|Y71H2AM.5|F54D8.2
		15002	1.3834e-05	0.00019849	3	5	heme-copper terminal oxidase activity	Y37D8A.14|Y71H2AM.5|F54D8.2
		7548	1.4658e-05	0.00020154	17	470	sex differentiation	C53H9.2|F35G12.2|Y65B4BR.5|T20B12.1|C43G2.2|C43E11.9|Y48B6A.1|C36B1.5|F25H2.5|T13H5.4|F43G9.1|C18A3.3|T21B10.7|K04G2.1|Y71F9AM.4|F55A12.8|F19H6.1
		48513	2.5921e-05	0.00033236	17	491	organ development	C53H9.2|F35G12.2|Y65B4BR.5|T20B12.1|C43G2.2|C43E11.9|Y48B6A.1|C36B1.5|F25H2.5|T13H5.4|F43G9.1|C18A3.3|T21B10.7|K04G2.1|Y71F9AM.4|F55A12.8|F19H6.1
		6394	2.6186e-05	0.00033236	5	32	RNA processing	Y66H1A.4|C36B1.5|M03F8.3|C50F2.3|Y59A8B.6
		9653	2.8646e-05	0.00034674	22	772	morphogenesis	C53H9.2|F35G12.2|Y65B4BR.5|T20B12.1|B0035.11|C43E11.9|C43G2.2|Y48B6A.1|C36B1.5|F25H2.5|T13H5.4|F43G9.1|M28.5|C05D11.9|C18A3.3|T21B10.7|K04G2.1|Y53F4B.22|Y71F9AM.4|F55A12.8|K02F2.2|F19H6.1
		5739	2.9421e-05	0.00034674	6	54	mitochondrion	F35G12.2|C47E12.2|E04A4.7|Y71H2AM.5|F54D8.2|F43G9.1
		8150	0.00010238	0.0011651	74	5502	biological_process	F32D1.9|K04D7.1|F59C6.5|Y39B6A.14|M03F8.3|Y53C12B.1|F43G9.1|F53G2.7|F37B4.7|K07H8.10|C47E12.2|Y71G12B.27|K04G2.1|F55A12.8|F35G2.2|F54D5.14|K02F2.2|R08D7.1|Y45F10D.7|K07C5.6|Y65B4BR.5|B0035.11|C39D10.7|C43E11.9|F32E10.1|Y54E10A.10|D1007.5|F54D5.7|C50F2.3|D2096.3|M28.5|C18A3.3|F55F8.2|F54D8.2|C37H5.5|F19H6.1|F59A2.4|H06I04.3|K08F11.3|E04A4.7|F01F1.7|Y37D8A.14|Y71H2AM.5|T25G3.3|W08D2.7|C36B1.5|Y66H1…
		16070	0.00021334	0.0023468	5	49	RNA metabolism	Y66H1A.4|C36B1.5|M03F8.3|C50F2.3|Y59A8B.6
		4449	0.00075184	0.0079707	2	4	isocitrate dehydrogenase (NAD+) activity	F35G12.2|F43G9.1
		5737	0.00077292	0.0079707	9	219	cytoplasm	F35G12.2|M28.5|C47E12.2|D1014.3|E04A4.7|Y71H2AM.5|F54D8.2|F54H12.6|F43G9.1
		8026	0.00093378	0.0093378	4	39	ATP-dependent helicase activity	Y71G12B.8|Y66D12A.15|F01F1.7|W08D2.7
		4386	0.0011302	0.010969	4	41	helicase activity	Y71G12B.8|Y66D12A.15|F01F1.7|W08D2.7
		7046	0.001852	0.016977	2	6	ribosome biogenesis	C18A3.3|Y66H1A.4
		4448	0.001852	0.016977	2	6	isocitrate dehydrogenase activity	F35G12.2|F43G9.1
		35264	0.0025525	0.019303	11	365	body growth	Y65B4BR.5|K04G2.1|Y71F9AM.4|W07E6.1|T25G3.3|C43G2.2|K02F2.2|D1007.5|F59A2.4|Y59A8B.6|F43G9.1
		40014	0.0025525	0.019303	11	365	regulation of body size	Y65B4BR.5|K04G2.1|Y71F9AM.4|W07E6.1|T25G3.3|C43G2.2|K02F2.2|D1007.5|F59A2.4|Y59A8B.6|F43G9.1
		46356	0.0025738	0.019303	2	7	acetyl-CoA catabolism	F35G12.2|F43G9.1
		6099	0.0025738	0.019303	2	7	tricarboxylic acid cycle	F35G12.2|F43G9.1
		9060	0.0025738	0.019303	2	7	aerobic respiration	F35G12.2|F43G9.1
		42254	0.0025738	0.019303	2	7	ribosome biogenesis and assembly	C18A3.3|Y66H1A.4
		51187	0.0025738	0.019303	2	7	cofactor catabolism	F35G12.2|F43G9.1
		9109	0.0025738	0.019303	2	7	coenzyme catabolism	F35G12.2|F43G9.1
		16616	0.0027019	0.019814	3	25	oxidoreductase activity, acting on the CH-OH group of donors, NAD or NADP as acceptor	F35G12.2|R04B5.5|F43G9.1
		45333	0.0034065	0.024438	2	8	cellular respiration	F35G12.2|F43G9.1
		7626	0.0038085	0.02674	20	951	locomotory behavior	T05H4.6|Y65B4BR.5|D1014.3|T20B12.1|B0035.11|K04D7.1|T25G3.3|W08D2.7|C43G2.2|D1007.5|F43G9.1|C47E12.2|ZK430.1|Y53F4B.22|Y71F9AM.4|F55A12.8|K02F2.2|C37H5.5|F19H6.1|Y59A8B.6
		16614	0.0041551	0.028567	3	29	oxidoreductase activity, acting on CH-OH group of donors	F35G12.2|R04B5.5|F43G9.1
		6084	0.0053948	0.035643	2	10	acetyl-CoA metabolism	F35G12.2|F43G9.1
		45926	0.0055085	0.035643	4	63	negative regulation of growth	W07E6.1|K02F2.2|F59A2.4|Y59A8B.6
		40015	0.0055085	0.035643	4	63	negative regulation of body size	W07E6.1|K02F2.2|F59A2.4|Y59A8B.6
		7610	0.0057729	0.036636	21	1056	behavior	T05H4.6|Y65B4BR.5|D1014.3|T20B12.1|B0035.11|K04D7.1|T25G3.3|W08D2.7|C43G2.2|F32E10.1|D1007.5|F43G9.1|C47E12.2|ZK430.1|Y53F4B.22|Y71F9AM.4|F55A12.8|K02F2.2|C37H5.5|F19H6.1|Y59A8B.6
		42623	0.0068508	0.041866	4	67	ATPase activity, coupled	Y71G12B.8|Y66D12A.15|F01F1.7|W08D2.7
		16887	0.0068508	0.041866	4	67	ATPase activity	Y71G12B.8|Y66D12A.15|F01F1.7|W08D2.7
		15078	0.0070891	0.042534	3	35	hydrogen ion transporter activity	Y37D8A.14|Y71H2AM.5|F54D8.2
		51649	0.0074244	0.042983	5	108	establishment of cellular localization	C53H9.2|D1014.3|Y65B4BR.5|Y53F4B.22|ZK180.4
		51641	0.0074244	0.042983	5	108	cellular localization	C53H9.2|D1014.3|Y65B4BR.5|Y53F4B.22|ZK180.4
		15077	0.0076711	0.043646	3	36	monovalent inorganic cation transporter activity	Y37D8A.14|Y71H2AM.5|F54D8.2
		17111	0.0079889	0.044684	4	70	nucleoside-triphosphatase activity	Y71G12B.8|Y66D12A.15|F01F1.7|W08D2.7
		5740	0.008918	0.049049	3	38	mitochondrial membrane	C47E12.2|E04A4.7|F54D8.2
Active Module 9
Z score	10.752
# of genes in neighborhood	246	ontology: all
		curator: GO
		Overrepresentation
		Selected statistical test : Hypergeometric test
		Selected correction : Benjamini & Hochberg False Discovery Rate (FDR) correction
		Selected significance level : 0.05
		Testing option : Test cluster versus complete annotation
		The selected cluster :
		T23H2.5	F37B4.7	R74.1	F54H12.6	K01G5.5	F56D3.1	C47E12.5	F33A8.5	ZK180.4	F52E1.1	T07A9.11	T28D9.10	Y49A3A.2	VW02B12L.1	F10G7.8	B0205.3	C47E12.2	C50F2.3	B0024.14	F56E10.4	F25B4.6	F52E1.10	T05D4.1	F11A3.2	H06I04.3	C50D2.2	T05H10.5	JC8.2	T04C12.6	F39B2.6	F25H2.5	F20H11.3	C56C10.8	F40F8.10	K02F2.3	T08B2.10	K09H9.6	F56D2.6	C26E6.4	H06O01.1	F23F1.5	T05H4.6	F54D5.14	C27A2.1	C03C10.1	Y47D3A.25	T20B3.2	F41G4.2
		Number of genes selected : 79
		Total number of genes in annotation : 6784
		GO-ID	p-value	corr p-value# selected	# total	Description	Genes in test set
		2119	3.0843e-17	5.1869e-15	48	1231	larval development (sensu Nematoda)	H06I04.3|F33A8.5|F20D12.1|F38E11.5|Y54F10BM.2|F23F1.5|E04A4.7|Y37D8A.14|Y71H2AM.5|F59C6.5|Y39B6A.14|F25B4.6|F23B12.7|T06E6.1|C05C8.2|C06E1.10|C47E12.2|K07C5.4|Y71F9AM.4|F55A12.8|K01G5.5|F11A3.2|K02F2.2|Y39G10AR.8|Y45F10D.7|T05H4.6|C53H9.2|Y65B4BR.5|D1014.3|T20B12.1|B0280.9|W07E6.1|C43E11.9|F32E10.1|Y48B6A.1|B0464.2|C50F2.3|F55F8.2|T21B10.7|ZK430.1|F58F12.1|F54H12.6|ZK180.4|F54A3.3|C37H5.5|F59A2.4…
		2164	3.1919e-17	5.1869e-15	48	1232	larval development	H06I04.3|F33A8.5|F20D12.1|F38E11.5|Y54F10BM.2|F23F1.5|E04A4.7|Y37D8A.14|Y71H2AM.5|F59C6.5|Y39B6A.14|F25B4.6|F23B12.7|T06E6.1|C05C8.2|C06E1.10|C47E12.2|K07C5.4|Y71F9AM.4|F55A12.8|K01G5.5|F11A3.2|K02F2.2|Y39G10AR.8|Y45F10D.7|T05H4.6|C53H9.2|Y65B4BR.5|D1014.3|T20B12.1|B0280.9|W07E6.1|C43E11.9|F32E10.1|Y48B6A.1|B0464.2|C50F2.3|F55F8.2|T21B10.7|ZK430.1|F58F12.1|F54H12.6|ZK180.4|F54A3.3|C37H5.5|F59A2.4…
		40007	4.1204e-16	4.4637e-14	55	1764	growth	F23F1.5|Y54F10BM.2|K04D7.1|F59C6.5|Y39B6A.14|Y53C12B.1|C05C8.2|C06E1.10|C47E12.2|F55A12.8|K01G5.5|K02F2.2|Y39G10AR.8|Y45F10D.7|Y65B4BR.5|C43E11.9|F32E10.1|C50F2.3|F55F8.2|F58F12.1|F54A3.3|C37H5.5|F19H6.1|F56D2.6|F59A2.4|F33A8.5|H06I04.3|F20D12.1|E04A4.7|Y71H2AM.5|Y37D8A.14|F25B4.6|T06E6.1|F23B12.7|K07C5.4|Y71F9AM.4|F11A3.2|F17C11.9|F23B12.5|C53H9.2|T05H4.6|D1014.3|F42C5.10|B0280.9|T20B12.1|W07E6.…
		9791	9.1992e-16	7.4744e-14	48	1335	post-embryonic development	H06I04.3|F33A8.5|F20D12.1|F38E11.5|Y54F10BM.2|F23F1.5|E04A4.7|Y37D8A.14|Y71H2AM.5|F59C6.5|Y39B6A.14|F25B4.6|F23B12.7|T06E6.1|C05C8.2|C06E1.10|C47E12.2|K07C5.4|Y71F9AM.4|F55A12.8|K01G5.5|F11A3.2|K02F2.2|Y39G10AR.8|Y45F10D.7|T05H4.6|C53H9.2|Y65B4BR.5|D1014.3|T20B12.1|B0280.9|W07E6.1|C43E11.9|F32E10.1|Y48B6A.1|B0464.2|C50F2.3|F55F8.2|T21B10.7|ZK430.1|F58F12.1|F54H12.6|ZK180.4|F54A3.3|C37H5.5|F59A2.4…
		40010	1.7239e-14	9.3378e-13	43	1136	positive regulation of growth rate	H06I04.3|F33A8.5|E04A4.7|F23F1.5|Y71H2AM.5|K04D7.1|Y39B6A.14|F25B4.6|Y53C12B.1|T06E6.1|F23B12.7|C05C8.2|C06E1.10|C47E12.2|K07C5.4|F55A12.8|K01G5.5|F11A3.2|F17C11.9|Y39G10AR.8|F23B12.5|Y45F10D.7|C53H9.2|Y65B4BR.5|D1014.3|F42C5.10|T20B12.1|B0280.9|W07E6.1|C43E11.9|F32E10.1|Y48B6A.1|C50F2.3|T10B5.3|F55F8.2|ZK430.1|F58F12.1|F54H12.6|C37H5.5|F28D1.1|F19H6.1|F56D2.6|Y59A8B.6
		40009	1.7239e-14	9.3378e-13	43	1136	regulation of growth rate	H06I04.3|F33A8.5|E04A4.7|F23F1.5|Y71H2AM.5|K04D7.1|Y39B6A.14|F25B4.6|Y53C12B.1|T06E6.1|F23B12.7|C05C8.2|C06E1.10|C47E12.2|K07C5.4|F55A12.8|K01G5.5|F11A3.2|F17C11.9|Y39G10AR.8|F23B12.5|Y45F10D.7|C53H9.2|Y65B4BR.5|D1014.3|F42C5.10|T20B12.1|B0280.9|W07E6.1|C43E11.9|F32E10.1|Y48B6A.1|C50F2.3|T10B5.3|F55F8.2|ZK430.1|F58F12.1|F54H12.6|C37H5.5|F28D1.1|F19H6.1|F56D2.6|Y59A8B.6
		40008	3.6477e-14	1.6936e-12	46	1336	regulation of growth	H06I04.3|F33A8.5|E04A4.7|F23F1.5|Y71H2AM.5|K04D7.1|Y39B6A.14|F25B4.6|Y53C12B.1|T06E6.1|F23B12.7|C05C8.2|C06E1.10|C47E12.2|K07C5.4|Y71F9AM.4|F55A12.8|K01G5.5|F11A3.2|F17C11.9|K02F2.2|Y39G10AR.8|F23B12.5|Y45F10D.7|C53H9.2|Y65B4BR.5|D1014.3|F42C5.10|T20B12.1|B0280.9|W07E6.1|C43E11.9|F32E10.1|Y48B6A.1|C50F2.3|T10B5.3|F55F8.2|ZK430.1|F58F12.1|F54H12.6|C37H5.5|F28D1.1|F19H6.1|F59A2.4|Y59A8B.6|F56D2.6
		45927	3.8588e-13	1.5676e-11	44	1297	positive regulation of growth	H06I04.3|F33A8.5|E04A4.7|F23F1.5|Y71H2AM.5|K04D7.1|Y39B6A.14|F25B4.6|Y53C12B.1|T06E6.1|F23B12.7|C05C8.2|C06E1.10|C47E12.2|K07C5.4|Y71F9AM.4|F55A12.8|K01G5.5|F11A3.2|F17C11.9|Y39G10AR.8|F23B12.5|Y45F10D.7|C53H9.2|Y65B4BR.5|D1014.3|F42C5.10|T20B12.1|B0280.9|W07E6.1|C43E11.9|F32E10.1|Y48B6A.1|C50F2.3|T10B5.3|F55F8.2|ZK430.1|F58F12.1|F54H12.6|C37H5.5|F28D1.1|F19H6.1|Y59A8B.6|F56D2.6
		19952	4.6853e-13	1.6919e-11	45	1365	reproduction	H06I04.3|F20D12.1|F38E11.5|Y54F10BM.2|F23F1.5|Y37D8A.14|Y71H2AM.5|K04D7.1|F59C6.5|F25B4.6|Y53C12B.1|F25H2.5|T06E6.1|F23B12.7|C05C8.2|C06E1.10|C47E12.2|K07C5.4|F55A12.8|ZK20.3|K01G5.5|F11A3.2|F17C11.9|Y39G10AR.8|F23B12.5|C53H9.2|T05H4.6|F35G12.2|Y65B4BR.5|D1014.3|T20B12.1|W07E6.1|C43E11.9|F32E10.1|Y48B6A.1|Y54E10A.10|C50F2.3|F55F8.2|T21B10.7|F58F12.1|ZK180.4|F54A3.3|C37H5.5|F56D2.6|Y59A8B.6
		7275	7.3717e-13	2.3958e-11	63	2738	development	F23F1.5|Y54F10BM.2|K04D7.1|F59C6.5|Y39B6A.14|Y53C12B.1|C05C8.2|C06E1.10|C47E12.2|F10B5.2|F55A12.8|F54D5.14|K01G5.5|K02F2.2|Y39G10AR.8|Y45F10D.7|Y65B4BR.5|C43E11.9|F32E10.1|C50F2.3|F55F8.2|F58F12.1|F58E10.3|F54A3.3|C37H5.5|F19H6.1|F56D2.6|F59A2.4|F33A8.5|H06I04.3|F20D12.1|E04A4.7|F38E11.5|Y37D8A.14|Y71H2AM.5|F25B4.6|F25H2.5|T06E6.1|F23B12.7|Y69A2AR.18|K07C5.4|Y71F9AM.4|F11A3.2|F17C11.9|F23B12.5|C5…
		48518	1.1398e-12	3.3676e-11	44	1336	positive regulation of biological process	H06I04.3|F33A8.5|E04A4.7|F23F1.5|Y71H2AM.5|K04D7.1|Y39B6A.14|F25B4.6|Y53C12B.1|T06E6.1|F23B12.7|C05C8.2|C06E1.10|C47E12.2|K07C5.4|Y71F9AM.4|F55A12.8|K01G5.5|F11A3.2|F17C11.9|Y39G10AR.8|F23B12.5|Y45F10D.7|C53H9.2|Y65B4BR.5|D1014.3|F42C5.10|T20B12.1|B0280.9|W07E6.1|C43E11.9|F32E10.1|Y48B6A.1|C50F2.3|T10B5.3|F55F8.2|ZK430.1|F58F12.1|F54H12.6|C37H5.5|F28D1.1|F19H6.1|Y59A8B.6|F56D2.6
		9792	1.5426e-10	4.178e-09	52	2101	embryonic development (sensu Metazoa)	F23F1.5|Y54F10BM.2|K04D7.1|F59C6.5|Y53C12B.1|C47E12.2|C06E1.10|F10B5.2|F54D5.14|F55A12.8|Y39G10AR.8|K02F2.2|Y45F10D.7|Y65B4BR.5|F32E10.1|C50F2.3|F58F12.1|F58E10.3|F54A3.3|C37H5.5|F56D2.6|F59A2.4|F33A8.5|H06I04.3|F20D12.1|E04A4.7|Y71H2AM.5|Y37D8A.14|F25B4.6|F25H2.5|Y69A2AR.18|K07C5.4|Y71F9AM.4|F11A3.2|F17C11.9|F23B12.5|C53H9.2|T05H4.6|F35G12.2|D1014.3|B0280.9|T20B12.1|W07E6.1|B0464.2|T21B10.7|T10B…
		9790	2.4996e-10	6.249e-09	52	2126	embryonic development	F23F1.5|Y54F10BM.2|K04D7.1|F59C6.5|Y53C12B.1|C47E12.2|C06E1.10|F10B5.2|F54D5.14|F55A12.8|Y39G10AR.8|K02F2.2|Y45F10D.7|Y65B4BR.5|F32E10.1|C50F2.3|F58F12.1|F58E10.3|F54A3.3|C37H5.5|F56D2.6|F59A2.4|F33A8.5|H06I04.3|F20D12.1|E04A4.7|Y71H2AM.5|Y37D8A.14|F25B4.6|F25H2.5|Y69A2AR.18|K07C5.4|Y71F9AM.4|F11A3.2|F17C11.9|F23B12.5|C53H9.2|T05H4.6|F35G12.2|D1014.3|B0280.9|T20B12.1|W07E6.1|B0464.2|T21B10.7|T10B…
		50789	9.2082e-10	2.1376e-08	46	1753	regulation of biological process	H06I04.3|F33A8.5|E04A4.7|F23F1.5|Y71H2AM.5|K04D7.1|Y39B6A.14|F25B4.6|Y53C12B.1|T06E6.1|F23B12.7|C05C8.2|C06E1.10|C47E12.2|K07C5.4|Y71F9AM.4|F55A12.8|K01G5.5|F11A3.2|F17C11.9|K02F2.2|Y39G10AR.8|F23B12.5|Y45F10D.7|C53H9.2|Y65B4BR.5|D1014.3|F42C5.10|T20B12.1|B0280.9|W07E6.1|C43E11.9|F32E10.1|Y48B6A.1|C50F2.3|T10B5.3|F55F8.2|ZK430.1|F58F12.1|F54H12.6|C37H5.5|F28D1.1|F19H6.1|F59A2.4|Y59A8B.6|F56D2.6
		6092	2.3439e-07	5.0784e-06	6	24	main pathways of carbohydrate metabolism	F33A8.5|T03F1.3|F35G12.2|C30F12.7|F23B12.5|T05D4.1
		7276	3.0517e-07	6.1988e-06	22	571	gametogenesis	F35G12.2|F20D12.1|F23F1.5|Y65B4BR.5|T20B12.1|Y37D8A.14|Y71H2AM.5|W07E6.1|F32E10.1|Y53C12B.1|F25H2.5|T06E6.1|F23B12.7|C06E1.10|C47E12.2|F55F8.2|K07C5.4|K01G5.5|F11A3.2|F54A3.3|F23B12.5|Y59A8B.6
		15980	6.322e-07	1.2086e-05	6	28	energy derivation by oxidation of organic compounds	F33A8.5|T03F1.3|F35G12.2|C30F12.7|F23B12.5|T05D4.1
		19953	7.8395e-07	1.4155e-05	22	603	sexual reproduction	F35G12.2|F20D12.1|F23F1.5|Y65B4BR.5|T20B12.1|Y37D8A.14|Y71H2AM.5|W07E6.1|F32E10.1|Y53C12B.1|F25H2.5|T06E6.1|F23B12.7|C06E1.10|C47E12.2|F55F8.2|K07C5.4|K01G5.5|F11A3.2|F54A3.3|F23B12.5|Y59A8B.6
		6084	3.3926e-06	5.8032e-05	4	10	acetyl-CoA metabolism	F33A8.5|F35G12.2|C30F12.7|F25B4.6
		44262	1.7114e-05	0.0002781	6	48	cellular carbohydrate metabolism	F33A8.5|T03F1.3|F35G12.2|C30F12.7|F23B12.5|T05D4.1
		5739	3.4075e-05	0.00052735	6	54	mitochondrion	F33A8.5|F35G12.2|C47E12.2|E04A4.7|Y71H2AM.5|C30F12.7
		5737	4.0408e-05	0.00059693	11	219	cytoplasm	F33A8.5|F35G12.2|C47E12.2|D1014.3|E04A4.7|C01G10.9|Y71H2AM.5|F54H12.6|F11A3.2|C30F12.7|F23B12.5
		44248	4.6568e-05	0.00059715	6	57	cellular catabolism	F33A8.5|T03F1.3|F35G12.2|C30F12.7|F23B12.5|T05D4.1
		46356	5.1447e-05	0.00059715	3	7	acetyl-CoA catabolism	F33A8.5|F35G12.2|C30F12.7
		6099	5.1447e-05	0.00059715	3	7	tricarboxylic acid cycle	F33A8.5|F35G12.2|C30F12.7
		9060	5.1447e-05	0.00059715	3	7	aerobic respiration	F33A8.5|F35G12.2|C30F12.7
		51187	5.1447e-05	0.00059715	3	7	cofactor catabolism	F33A8.5|F35G12.2|C30F12.7
		9109	5.1447e-05	0.00059715	3	7	coenzyme catabolism	F33A8.5|F35G12.2|C30F12.7
		8150	7.2155e-05	0.00080864	76	5502	biological_process	Y54F10BM.2|F23F1.5|K04D7.1|F59C6.5|Y39B6A.14|Y53C12B.1|C05C8.2|F37B4.7|C06E1.10|C47E12.2|F10B5.2|F55A12.8|F54D5.14|K01G5.5|K02F2.2|Y39G10AR.8|Y45F10D.7|C50D2.2|Y65B4BR.5|C43E11.9|F32E10.1|Y54E10A.10|F54D5.7|C50F2.3|T03F1.3|F55F8.2|C01G10.9|F58F12.1|F58E10.3|F54A3.3|C37H5.5|F19H6.1|F59A2.4|F56D2.6|C27A2.1|F33A8.5|H06I04.3|F20D12.1|F38E11.5|E04A4.7|Y37D8A.14|Y71H2AM.5|C30F12.7|F25B4.6|F25H2.5|T06E6…
		45333	8.1625e-05	0.00088427	3	8	cellular respiration	F33A8.5|F35G12.2|C30F12.7
		6091	9.199e-05	0.00096441	12	283	generation of precursor metabolites and energy	F33A8.5|T03F1.3|F35G12.2|E04A4.7|F58F12.1|T25G12.5|Y37D8A.14|Y71H2AM.5|C30F12.7|F23B12.5|T05D4.1|F54D5.7
		8135	0.00010625	0.0010791	4	22	translation factor activity, nucleic acid binding	Y54F10BM.2|C01G10.9|F54H12.6|F11A3.2
		45182	0.00012749	0.0012267	4	23	translation regulator activity	Y54F10BM.2|C01G10.9|F54H12.6|F11A3.2
		6732	0.00012833	0.0012267	5	43	coenzyme metabolism	F33A8.5|F35G12.2|F58F12.1|C30F12.7|F25B4.6
		6096	0.00017199	0.001597	3	10	glycolysis	T03F1.3|F23B12.5|T05D4.1
		51186	0.00017783	0.0016054	5	46	cofactor metabolism	F33A8.5|F35G12.2|F58F12.1|C30F12.7|F25B4.6
		46164	0.00039969	0.0030731	3	13	alcohol catabolism	T03F1.3|F23B12.5|T05D4.1
		3743	0.00039969	0.0030731	3	13	translation initiation factor activity	Y54F10BM.2|C01G10.9|F11A3.2
		6007	0.00039969	0.0030731	3	13	glucose catabolism	T03F1.3|F23B12.5|T05D4.1
		46365	0.00039969	0.0030731	3	13	monosaccharide catabolism	T03F1.3|F23B12.5|T05D4.1
		6454	0.00039969	0.0030731	3	13	translational initiation	Y54F10BM.2|C01G10.9|F11A3.2
		19320	0.00039969	0.0030731	3	13	hexose catabolism	T03F1.3|F23B12.5|T05D4.1
		9056	0.0004066	0.0030731	6	84	catabolism	F33A8.5|T03F1.3|F35G12.2|C30F12.7|F23B12.5|T05D4.1
		19001	0.00045256	0.0032685	5	56	guanyl nucleotide binding	Y54F10BM.2|C01G10.9|F11A3.2|ZK180.4|Y39G10AR.8
		5525	0.00045256	0.0032685	5	56	GTP binding	Y54F10BM.2|C01G10.9|F11A3.2|ZK180.4|Y39G10AR.8
		6006	0.00050444	0.0034155	3	14	glucose metabolism	T03F1.3|F23B12.5|T05D4.1
		16052	0.00050444	0.0034155	3	14	carbohydrate catabolism	T03F1.3|F23B12.5|T05D4.1
		44275	0.00050444	0.0034155	3	14	cellular carbohydrate catabolism	T03F1.3|F23B12.5|T05D4.1
		40035	0.00053604	0.0035554	14	445	hermaphrodite genital morphogenesis	C53H9.2|F35G12.2|Y65B4BR.5|T20B12.1|C43E11.9|Y48B6A.1|F25H2.5|T06E6.1|T21B10.7|K07C5.4|Y71F9AM.4|F55A12.8|F11A3.2|F19H6.1
		35112	0.00062677	0.004074	14	452	genitalia morphogenesis	C53H9.2|F35G12.2|Y65B4BR.5|T20B12.1|C43E11.9|Y48B6A.1|F25H2.5|T06E6.1|T21B10.7|K07C5.4|Y71F9AM.4|F55A12.8|F11A3.2|F19H6.1
		4449	0.00079135	0.0049459	2	4	isocitrate dehydrogenase (NAD+) activity	F35G12.2|C30F12.7
		5851	0.00079135	0.0049459	2	4	eukaryotic translation initiation factor 2B complex	C01G10.9|F11A3.2
		9887	0.00083031	0.0050915	14	465	organ morphogenesis	C53H9.2|F35G12.2|Y65B4BR.5|T20B12.1|C43E11.9|Y48B6A.1|F25H2.5|T06E6.1|T21B10.7|K07C5.4|Y71F9AM.4|F55A12.8|F11A3.2|F19H6.1
		7548	0.00092233	0.005501	14	470	sex differentiation	C53H9.2|F35G12.2|Y65B4BR.5|T20B12.1|C43E11.9|Y48B6A.1|F25H2.5|T06E6.1|T21B10.7|K07C5.4|Y71F9AM.4|F55A12.8|F11A3.2|F19H6.1
		43037	0.00093094	0.005501	4	38	translation	Y54F10BM.2|C01G10.9|F54H12.6|F11A3.2
		5975	0.001084	0.0062914	6	101	carbohydrate metabolism	F33A8.5|T03F1.3|F35G12.2|C30F12.7|F23B12.5|T05D4.1
		16675	0.001309	0.0070902	2	5	oxidoreductase activity, acting on heme group of donors	Y37D8A.14|Y71H2AM.5
		16676	0.001309	0.0070902	2	5	oxidoreductase activity, acting on heme group of donors, oxygen as acceptor	Y37D8A.14|Y71H2AM.5
		4129	0.001309	0.0070902	2	5	cytochrome-c oxidase activity	Y37D8A.14|Y71H2AM.5
		15002	0.001309	0.0070902	2	5	heme-copper terminal oxidase activity	Y37D8A.14|Y71H2AM.5
		48513	0.0014092	0.0075081	14	491	organ development	C53H9.2|F35G12.2|Y65B4BR.5|T20B12.1|C43E11.9|Y48B6A.1|F25H2.5|T06E6.1|T21B10.7|K07C5.4|Y71F9AM.4|F55A12.8|F11A3.2|F19H6.1
		19318	0.0015023	0.00775	3	20	hexose metabolism	T03F1.3|F23B12.5|T05D4.1
		5996	0.0015023	0.00775	3	20	monosaccharide metabolism	T03F1.3|F23B12.5|T05D4.1
		4448	0.0019486	0.0098952	2	6	isocitrate dehydrogenase activity	F35G12.2|C30F12.7
		16616	0.0029068	0.014534	3	25	oxidoreductase activity, acting on the CH-OH group of donors, NAD or NADP as acceptor	F35G12.2|C30F12.7|R04B5.5
		18987	0.0033769	0.016629	7	169	osmoregulation	F33A8.5|C47E12.2|D1014.3|F23F1.5|F42C5.10|Y71F9AM.4|Y71H2AM.5
		42592	0.0034895	0.016926	7	170	homeostasis	F33A8.5|C47E12.2|D1014.3|F23F1.5|F42C5.10|Y71F9AM.4|Y71H2AM.5
		16614	0.0044663	0.021346	3	29	oxidoreductase activity, acting on CH-OH group of donors	F35G12.2|C30F12.7|R04B5.5
		6394	0.0059129	0.027612	3	32	RNA processing	K01G5.5|C50F2.3|Y59A8B.6
		45926	0.0060322	0.027612	4	63	negative regulation of growth	W07E6.1|K02F2.2|F59A2.4|Y59A8B.6
		40015	0.0060322	0.027612	4	63	negative regulation of body size	W07E6.1|K02F2.2|F59A2.4|Y59A8B.6
		9653	0.0066488	0.030012	17	772	morphogenesis	C53H9.2|F35G12.2|Y65B4BR.5|T20B12.1|C43E11.9|Y48B6A.1|F25B4.6|F25H2.5|T06E6.1|T21B10.7|K07C5.4|Y71F9AM.4|F55A12.8|F11A3.2|K02F2.2|F19H6.1|T08G5.5
		15078	0.00761	0.03388	3	35	hydrogen ion transporter activity	F58F12.1|Y37D8A.14|Y71H2AM.5
		7610	0.0079097	0.034417	21	1056	behavior	T05H4.6|F23F1.5|Y65B4BR.5|D1014.3|T20B12.1|K04D7.1|F32E10.1|F25B4.6|C05C8.2|C47E12.2|T10B5.3|ZK430.1|Y71F9AM.4|F55A12.8|F11A3.2|K02F2.2|Y39G10AR.8|C37H5.5|F19H6.1|F56D2.6|Y59A8B.6
		3995	0.0081938	0.034417	2	12	acyl-CoA dehydrogenase activity	T25G12.5|F54D5.7
		15077	0.0082331	0.034417	3	36	monovalent inorganic cation transporter activity	F58F12.1|Y37D8A.14|Y71H2AM.5
		51649	0.0082601	0.034417	5	108	establishment of cellular localization	C53H9.2|F38E11.5|D1014.3|Y65B4BR.5|ZK180.4
		51641	0.0082601	0.034417	5	108	cellular localization	C53H9.2|F38E11.5|D1014.3|Y65B4BR.5|ZK180.4
		44265	0.0088854	0.036554	3	37	cellular macromolecule catabolism	T03F1.3|F23B12.5|T05D4.1
		5740	0.0095672	0.038867	3	38	mitochondrial membrane	F33A8.5|C47E12.2|E04A4.7
		9057	0.010279	0.040262	3	39	macromolecule catabolism	T03F1.3|F23B12.5|T05D4.1
		7626	0.011309	0.040262	19	951	locomotory behavior	T05H4.6|F23F1.5|Y65B4BR.5|D1014.3|T20B12.1|K04D7.1|F25B4.6|C47E12.2|T10B5.3|ZK430.1|Y71F9AM.4|F55A12.8|F11A3.2|K02F2.2|Y39G10AR.8|C37H5.5|F19H6.1|F56D2.6|Y59A8B.6
		4618	0.011645	0.040262	1	1	phosphoglycerate kinase activity	T03F1.3
		16774	0.011645	0.040262	1	1	phosphotransferase activity, carboxyl group as acceptor	T03F1.3
		16228	0.011645	0.040262	1	1	aldehyde-lyase activity	T05D4.1
		45254	0.011645	0.040262	1	1	pyruvate dehydrogenase complex	F23B12.5
		4013	0.011645	0.040262	1	1	adenosylhomocysteinase activity	K02F2.2
		30523	0.011645	0.040262	1	1	dihydrolipoamide S-acyltransferase activity	F23B12.5
		16418	0.011645	0.040262	1	1	S-acetyltransferase activity	F23B12.5
		16802	0.011645	0.040262	1	1	trialkylsulfonium hydrolase activity	K02F2.2
		4742	0.011645	0.040262	1	1	dihydrolipoyllysine-residue acetyltransferase activity	F23B12.5
		4332	0.011645	0.040262	1	1	fructose-bisphosphate aldolase activity	T05D4.1
		16801	0.011645	0.040262	1	1	hydrolase activity, acting on ether bonds	K02F2.2
		4421	0.011645	0.040262	1	1	hydroxymethylglutaryl-CoA synthase activity	F25B4.6
		44249	0.012229	0.041836	7	215	cellular biosynthesis	Y54F10BM.2|C01G10.9|F58F12.1|F54H12.6|F11A3.2|Y39G10AR.8|F25H2.5
		6886	0.012594	0.042198	3	42	intracellular protein transport	F38E11.5|D1014.3|ZK180.4
		6066	0.012594	0.042198	3	42	alcohol metabolism	T03F1.3|F23B12.5|T05D4.1
		16491	0.013434	0.04455	7	219	oxidoreductase activity	F35G12.2|T25G12.5|Y37D8A.14|Y71H2AM.5|C30F12.7|R04B5.5|F54D5.7
Active Module 10
Z score	10.704
# of genes in neighborhood	223	ontology: all
		curator: GO
		Overrepresentation
		Selected statistical test : Hypergeometric test
		Selected correction : Benjamini & Hochberg False Discovery Rate (FDR) correction
		Selected significance level : 0.05
		Testing option : Test cluster versus complete annotation
		The selected cluster :
		T23H2.5	F37B4.7	R74.1	K01G5.5	C47E12.5	T25C8.2	Y73B6A.5	F33A8.5	ZK180.4	Y39G10AL.3	F52E1.1	R06B10.4	T08B2.9	R102.5	C47E12.2	C37H5.8	C50F2.3	B0024.14	F11A3.2	H06I04.3	C50D2.2	JC8.2	T04C12.6	F25H2.5	Y48G1A.5	Y48E1B.10	F20H11.3	T27F7.3	F46E10.10	C56C10.8	F56D2.6	C26E6.4	F54D5.11	C03C10.1	F54D5.14	T20B3.2	Y47D3A.25	F41G4.2	C34E10.2	D2085.3	Y39A1A.14	C01G10.9	C53D5.6	B0303.3	R06C7.10	C05D11.9	T05H10.6	F55F8.5
		Number of genes selected : 88
		Total number of genes in annotation : 6784
		GO-ID	p-value	corr p-value# selected	# total	Description	Genes in test set
		9791	7.453e-18	3.1004e-15	54	1335	post-embryonic development	C16A3.3|ZK430.7|Y39B6A.14|C06E1.10|C47E12.2|K04G2.1|F55A12.8|K01G5.5|K02F2.2|T27F7.3|Y45F10D.7|K07C5.6|Y65B4BR.5|ZK550.4|F32E10.1|Y39A1A.14|C50F2.3|E02H1.6|C18A3.3|F58F12.1|C37H5.5|F56D2.6|F59A2.4|F33A8.5|H06I04.3|E04A4.7|F38E11.5|C03G5.1|Y47H9C.7|Y37D8A.14|W02F12.5|F23B12.7|E02H1.1|T02G5.7|C05D11.9|Y71F9AM.4|F11A3.2|D2096.8|C53H9.2|F54D5.11|D1014.3|B0280.9|D2085.3|T20B12.1|W07E6.1|Y48B6A.1|T13H5…
		7275	2.3254e-17	4.8369e-15	74	2738	development	F33D11.10|C16A3.3|ZK430.7|Y39B6A.14|M03F8.3|Y53C12B.1|F43G9.1|C06E1.10|C47E12.2|K04G2.1|F55A12.8|K01G5.5|F54D5.14|K02F2.2|T27F7.3|Y50D7A.2|Y45F10D.7|B0303.3|K07C5.6|Y65B4BR.5|ZK550.4|F32E10.1|Y39A1A.14|C50F2.3|C18A3.3|E02H1.6|F58F12.1|T05H10.6|C37H5.5|F19H6.1|F59A2.4|F56D2.6|F33A8.5|H06I04.3|K08F11.3|F38E11.5|E04A4.7|C03G5.1|F01F1.7|Y37D8A.14|Y47H9C.7|W02F12.5|Y54H5A.1|F25H2.5|F23B12.7|T02G5.7|E0…
		2119	3.3776e-16	3.6369e-14	50	1231	larval development (sensu Nematoda)	C16A3.3|ZK430.7|Y39B6A.14|C47E12.2|C06E1.10|K04G2.1|K01G5.5|F55A12.8|K02F2.2|T27F7.3|Y45F10D.7|K07C5.6|Y65B4BR.5|F32E10.1|Y39A1A.14|C50F2.3|E02H1.6|C18A3.3|F58F12.1|C37H5.5|F56D2.6|F59A2.4|F33A8.5|H06I04.3|E04A4.7|F38E11.5|Y47H9C.7|Y37D8A.14|W02F12.5|F23B12.7|E02H1.1|C05D11.9|Y71F9AM.4|F11A3.2|D2096.8|C53H9.2|F54D5.11|D1014.3|B0280.9|D2085.3|T20B12.1|W07E6.1|Y48B6A.1|K02D10.5|T21B10.7|ZK430.1|F59…
		2164	3.4971e-16	3.6369e-14	50	1232	larval development	C16A3.3|ZK430.7|Y39B6A.14|C47E12.2|C06E1.10|K04G2.1|K01G5.5|F55A12.8|K02F2.2|T27F7.3|Y45F10D.7|K07C5.6|Y65B4BR.5|F32E10.1|Y39A1A.14|C50F2.3|E02H1.6|C18A3.3|F58F12.1|C37H5.5|F56D2.6|F59A2.4|F33A8.5|H06I04.3|E04A4.7|F38E11.5|Y47H9C.7|Y37D8A.14|W02F12.5|F23B12.7|E02H1.1|C05D11.9|Y71F9AM.4|F11A3.2|D2096.8|C53H9.2|F54D5.11|D1014.3|B0280.9|D2085.3|T20B12.1|W07E6.1|Y48B6A.1|K02D10.5|T21B10.7|ZK430.1|F59…
		40007	5.4359e-16	4.5227e-14	59	1764	growth	C16A3.3|ZK430.7|Y39B6A.14|Y53C12B.1|F43G9.1|C06E1.10|C47E12.2|K04G2.1|F55A12.8|K01G5.5|K02F2.2|T27F7.3|Y45F10D.7|K07C5.6|Y65B4BR.5|ZK550.4|F32E10.1|Y39A1A.14|C50F2.3|E02H1.6|C18A3.3|F58F12.1|T05H10.6|C37H5.5|F19H6.1|F56D2.6|F59A2.4|F33A8.5|H06I04.3|E04A4.7|C03G5.1|Y47H9C.7|Y37D8A.14|W02F12.5|F23B12.7|E02H1.1|C05D11.9|Y71F9AM.4|F11A3.2|D2096.8|F17C11.9|F23B12.5|C53H9.2|F54D5.11|D1014.3|D2085.3|B02…
		40008	1.8956e-15	1.3143e-13	51	1336	regulation of growth	C16A3.3|ZK430.7|Y39B6A.14|Y53C12B.1|F43G9.1|C47E12.2|C06E1.10|K04G2.1|K01G5.5|F55A12.8|K02F2.2|T27F7.3|Y45F10D.7|Y65B4BR.5|ZK550.4|F32E10.1|C50F2.3|F58F12.1|T05H10.6|C37H5.5|F19H6.1|F56D2.6|F59A2.4|F33A8.5|H06I04.3|E04A4.7|C03G5.1|Y47H9C.7|W02F12.5|F23B12.7|E02H1.1|C05D11.9|Y71F9AM.4|F11A3.2|D2096.8|F17C11.9|F23B12.5|C53H9.2|F54D5.11|D1014.3|B0280.9|D2085.3|T20B12.1|W07E6.1|Y48B6A.1|T10B5.3|ZK430…
		9792	3.7713e-15	2.2412e-13	63	2101	embryonic development (sensu Metazoa)	F33D11.10|C16A3.3|ZK430.7|M03F8.3|Y53C12B.1|F43G9.1|C06E1.10|C47E12.2|K04G2.1|F55A12.8|F54D5.14|K02F2.2|T27F7.3|Y50D7A.2|Y45F10D.7|B0303.3|K07C5.6|Y65B4BR.5|F32E10.1|C50F2.3|C18A3.3|F58F12.1|T05H10.6|C37H5.5|F56D2.6|F59A2.4|F33A8.5|H06I04.3|E04A4.7|K08F11.3|C03G5.1|F01F1.7|Y37D8A.14|Y47H9C.7|W02F12.5|Y54H5A.1|F25H2.5|E02H1.1|Y69A2AR.18|C05D11.9|Y66D12A.15|Y71F9AM.4|F11A3.2|D2096.8|F17C11.9|F23B12…
		9790	7.051e-15	3.6665e-13	63	2126	embryonic development	F33D11.10|C16A3.3|ZK430.7|M03F8.3|Y53C12B.1|F43G9.1|C06E1.10|C47E12.2|K04G2.1|F55A12.8|F54D5.14|K02F2.2|T27F7.3|Y50D7A.2|Y45F10D.7|B0303.3|K07C5.6|Y65B4BR.5|F32E10.1|C50F2.3|C18A3.3|F58F12.1|T05H10.6|C37H5.5|F56D2.6|F59A2.4|F33A8.5|H06I04.3|E04A4.7|K08F11.3|C03G5.1|F01F1.7|Y37D8A.14|Y47H9C.7|W02F12.5|Y54H5A.1|F25H2.5|E02H1.1|Y69A2AR.18|C05D11.9|Y66D12A.15|Y71F9AM.4|F11A3.2|D2096.8|F17C11.9|F23B12…
		40010	1.574e-14	6.5476e-13	46	1136	positive regulation of growth rate	H06I04.3|F33A8.5|E04A4.7|C03G5.1|Y47H9C.7|C16A3.3|ZK430.7|W02F12.5|Y39B6A.14|Y53C12B.1|F23B12.7|E02H1.1|F43G9.1|C06E1.10|C05D11.9|C47E12.2|F55A12.8|K01G5.5|F11A3.2|D2096.8|F17C11.9|T27F7.3|F23B12.5|Y45F10D.7|C53H9.2|F54D5.11|Y65B4BR.5|D1014.3|T20B12.1|D2085.3|B0280.9|ZK550.4|W07E6.1|F32E10.1|Y48B6A.1|C50F2.3|T10B5.3|ZK430.1|F58F12.1|T05H10.6|C17G10.2|C37H5.5|F28D1.1|F19H6.1|Y59A8B.6|F56D2.6
		40009	1.574e-14	6.5476e-13	46	1136	regulation of growth rate	H06I04.3|F33A8.5|E04A4.7|C03G5.1|Y47H9C.7|C16A3.3|ZK430.7|W02F12.5|Y39B6A.14|Y53C12B.1|F23B12.7|E02H1.1|F43G9.1|C06E1.10|C05D11.9|C47E12.2|F55A12.8|K01G5.5|F11A3.2|D2096.8|F17C11.9|T27F7.3|F23B12.5|Y45F10D.7|C53H9.2|F54D5.11|Y65B4BR.5|D1014.3|T20B12.1|D2085.3|B0280.9|ZK550.4|W07E6.1|F32E10.1|Y48B6A.1|C50F2.3|T10B5.3|ZK430.1|F58F12.1|T05H10.6|C17G10.2|C37H5.5|F28D1.1|F19H6.1|Y59A8B.6|F56D2.6
		45927	1.7583e-14	6.6496e-13	49	1297	positive regulation of growth	C16A3.3|ZK430.7|Y39B6A.14|Y53C12B.1|F43G9.1|C47E12.2|C06E1.10|K04G2.1|K01G5.5|F55A12.8|T27F7.3|Y45F10D.7|Y65B4BR.5|ZK550.4|F32E10.1|C50F2.3|F58F12.1|T05H10.6|C37H5.5|F19H6.1|F56D2.6|F33A8.5|H06I04.3|E04A4.7|C03G5.1|Y47H9C.7|W02F12.5|F23B12.7|E02H1.1|C05D11.9|Y71F9AM.4|F11A3.2|D2096.8|F17C11.9|F23B12.5|C53H9.2|F54D5.11|D1014.3|B0280.9|D2085.3|T20B12.1|W07E6.1|Y48B6A.1|T10B5.3|ZK430.1|C17G10.2|ZK10…
		48518	5.8841e-14	2.0398e-12	49	1336	positive regulation of biological process	C16A3.3|ZK430.7|Y39B6A.14|Y53C12B.1|F43G9.1|C47E12.2|C06E1.10|K04G2.1|K01G5.5|F55A12.8|T27F7.3|Y45F10D.7|Y65B4BR.5|ZK550.4|F32E10.1|C50F2.3|F58F12.1|T05H10.6|C37H5.5|F19H6.1|F56D2.6|F33A8.5|H06I04.3|E04A4.7|C03G5.1|Y47H9C.7|W02F12.5|F23B12.7|E02H1.1|C05D11.9|Y71F9AM.4|F11A3.2|D2096.8|F17C11.9|F23B12.5|C53H9.2|F54D5.11|D1014.3|B0280.9|D2085.3|T20B12.1|W07E6.1|Y48B6A.1|T10B5.3|ZK430.1|C17G10.2|ZK10…
		19952	7.0973e-13	2.2711e-11	48	1365	reproduction	F33D11.10|H06I04.3|F38E11.5|Y37D8A.14|C16A3.3|ZK430.7|W02F12.5|M03F8.3|Y53C12B.1|F25H2.5|F23B12.7|E02H1.1|F43G9.1|C06E1.10|C47E12.2|K04G2.1|F55A12.8|ZK20.3|K01G5.5|F11A3.2|D2096.8|F17C11.9|T27F7.3|F23B12.5|C53H9.2|F35G12.2|F54D5.11|Y65B4BR.5|D1014.3|T20B12.1|D2085.3|W07E6.1|F32E10.1|Y48B6A.1|Y54E10A.10|T13H5.4|C50F2.3|K02D10.5|C18A3.3|T21B10.7|F58F12.1|F59E10.3|T05H10.6|ZK180.4|C17G10.2|C37H5.5|F…
		50789	1.4139e-10	4.2014e-09	51	1753	regulation of biological process	C16A3.3|ZK430.7|Y39B6A.14|Y53C12B.1|F43G9.1|C47E12.2|C06E1.10|K04G2.1|K01G5.5|F55A12.8|K02F2.2|T27F7.3|Y45F10D.7|Y65B4BR.5|ZK550.4|F32E10.1|C50F2.3|F58F12.1|T05H10.6|C37H5.5|F19H6.1|F56D2.6|F59A2.4|F33A8.5|H06I04.3|E04A4.7|C03G5.1|Y47H9C.7|W02F12.5|F23B12.7|E02H1.1|C05D11.9|Y71F9AM.4|F11A3.2|D2096.8|F17C11.9|F23B12.5|C53H9.2|F54D5.11|D1014.3|B0280.9|D2085.3|T20B12.1|W07E6.1|Y48B6A.1|T10B5.3|ZK430…
		51187	6.741e-09	1.4759e-07	5	7	cofactor catabolism	F33A8.5|F35G12.2|W02F12.5|C30F12.7|F43G9.1
		46356	6.741e-09	1.4759e-07	5	7	acetyl-CoA catabolism	F33A8.5|F35G12.2|W02F12.5|C30F12.7|F43G9.1
		6099	6.741e-09	1.4759e-07	5	7	tricarboxylic acid cycle	F33A8.5|F35G12.2|W02F12.5|C30F12.7|F43G9.1
		9060	6.741e-09	1.4759e-07	5	7	aerobic respiration	F33A8.5|F35G12.2|W02F12.5|C30F12.7|F43G9.1
		9109	6.741e-09	1.4759e-07	5	7	coenzyme catabolism	F33A8.5|F35G12.2|W02F12.5|C30F12.7|F43G9.1
		45333	1.7793e-08	3.7009e-07	5	8	cellular respiration	F33A8.5|F35G12.2|W02F12.5|C30F12.7|F43G9.1
		6084	7.8442e-08	1.5539e-06	5	10	acetyl-CoA metabolism	F33A8.5|F35G12.2|W02F12.5|C30F12.7|F43G9.1
		6454	3.8849e-07	7.0266e-06	5	13	translational initiation	C01G10.9|D2085.3|K04G2.1|Y47H9C.7|F11A3.2
		3743	3.8849e-07	7.0266e-06	5	13	translation initiation factor activity	C01G10.9|D2085.3|K04G2.1|Y47H9C.7|F11A3.2
		6092	4.4764e-07	7.7592e-06	6	24	main pathways of carbohydrate metabolism	F33A8.5|F35G12.2|W02F12.5|C30F12.7|F23B12.5|F43G9.1
		7276	5.7385e-07	9.5488e-06	23	571	gametogenesis	F35G12.2|F54D5.11|Y65B4BR.5|T20B12.1|Y37D8A.14|W07E6.1|F32E10.1|Y53C12B.1|F25H2.5|T13H5.4|F23B12.7|E02H1.1|C06E1.10|C47E12.2|K04G2.1|K01G5.5|F11A3.2|T05H10.6|D2096.8|C17G10.2|T27F7.3|F23B12.5|Y59A8B.6
		15980	1.2019e-06	1.923e-05	6	28	energy derivation by oxidation of organic compounds	F33A8.5|F35G12.2|W02F12.5|C30F12.7|F23B12.5|F43G9.1
		9887	1.351e-06	2.0815e-05	20	465	organ morphogenesis	C53H9.2|F35G12.2|Y65B4BR.5|D2085.3|T20B12.1|C16A3.3|ZK430.7|Y48B6A.1|F25H2.5|T13H5.4|F43G9.1|C18A3.3|T21B10.7|K04G2.1|Y71F9AM.4|F55A12.8|F11A3.2|D2096.8|C17G10.2|F19H6.1
		19953	1.4995e-06	2.2278e-05	23	603	sexual reproduction	F35G12.2|F54D5.11|Y65B4BR.5|T20B12.1|Y37D8A.14|W07E6.1|F32E10.1|Y53C12B.1|F25H2.5|T13H5.4|F23B12.7|E02H1.1|C06E1.10|C47E12.2|K04G2.1|K01G5.5|F11A3.2|T05H10.6|D2096.8|C17G10.2|T27F7.3|F23B12.5|Y59A8B.6
		7548	1.5977e-06	2.2919e-05	20	470	sex differentiation	C53H9.2|F35G12.2|Y65B4BR.5|D2085.3|T20B12.1|C16A3.3|ZK430.7|Y48B6A.1|F25H2.5|T13H5.4|F43G9.1|C18A3.3|T21B10.7|K04G2.1|Y71F9AM.4|F55A12.8|F11A3.2|D2096.8|C17G10.2|F19H6.1
		6289	1.7789e-06	2.4668e-05	4	8	nucleotide-excision repair	Y76B12C.2|Y66D12A.15|ZK20.3|Y50D7A.2
		44262	2.323e-06	3.1173e-05	7	48	cellular carbohydrate metabolism	F33A8.5|F35G12.2|C39D10.7|W02F12.5|C30F12.7|F23B12.5|F43G9.1
		40035	2.9278e-06	3.8062e-05	19	445	hermaphrodite genital morphogenesis	C53H9.2|F35G12.2|Y65B4BR.5|D2085.3|T20B12.1|ZK430.7|Y48B6A.1|F25H2.5|T13H5.4|F43G9.1|C18A3.3|T21B10.7|K04G2.1|Y71F9AM.4|F55A12.8|F11A3.2|D2096.8|C17G10.2|F19H6.1
		48513	3.1503e-06	3.9713e-05	20	491	organ development	C53H9.2|F35G12.2|Y65B4BR.5|D2085.3|T20B12.1|C16A3.3|ZK430.7|Y48B6A.1|F25H2.5|T13H5.4|F43G9.1|C18A3.3|T21B10.7|K04G2.1|Y71F9AM.4|F55A12.8|F11A3.2|D2096.8|C17G10.2|F19H6.1
		35112	3.6893e-06	4.5139e-05	19	452	genitalia morphogenesis	C53H9.2|F35G12.2|Y65B4BR.5|D2085.3|T20B12.1|ZK430.7|Y48B6A.1|F25H2.5|T13H5.4|F43G9.1|C18A3.3|T21B10.7|K04G2.1|Y71F9AM.4|F55A12.8|F11A3.2|D2096.8|C17G10.2|F19H6.1
		8135	7.2496e-06	8.6167e-05	5	22	translation factor activity, nucleic acid binding	C01G10.9|D2085.3|K04G2.1|Y47H9C.7|F11A3.2
		4449	8.3597e-06	9.3991e-05	3	4	isocitrate dehydrogenase (NAD+) activity	F35G12.2|C30F12.7|F43G9.1
		5851	8.3597e-06	9.3991e-05	3	4	eukaryotic translation initiation factor 2B complex	C01G10.9|Y47H9C.7|F11A3.2
		45182	9.1692e-06	9.8568e-05	5	23	translation regulator activity	C01G10.9|D2085.3|K04G2.1|Y47H9C.7|F11A3.2
		9653	9.2408e-06	9.8568e-05	25	772	morphogenesis	C03G5.1|C16A3.3|ZK430.7|F25H2.5|T02G5.7|F43G9.1|C05D11.9|Y71F9AM.4|K04G2.1|F55A12.8|F11A3.2|D2096.8|K02F2.2|C53H9.2|F35G12.2|Y65B4BR.5|T20B12.1|D2085.3|ZK550.4|Y48B6A.1|T13H5.4|T21B10.7|C18A3.3|C17G10.2|F19H6.1
		8150	1.4616e-05	0.000152	85	5502	biological_process	F33D11.10|Y76B12C.2|C16A3.3|ZK430.7|Y39B6A.14|M03F8.3|Y53C12B.1|F43G9.1|F37B4.7|C06E1.10|C47E12.2|K04G2.1|F55A12.8|F54D5.14|K01G5.5|K02F2.2|Y50D7A.2|T27F7.3|B0303.3|Y45F10D.7|K07C5.6|C50D2.2|Y65B4BR.5|C39D10.7|ZK550.4|F32E10.1|Y54E10A.10|Y39A1A.14|C50F2.3|C18A3.3|E02H1.6|C01G10.9|F58F12.1|T05H10.6|C37H5.5|F19H6.1|F59A2.4|F56D2.6|F33A8.5|H06I04.3|K08F11.3|F38E11.5|E04A4.7|C03G5.1|F01F1.7|Y37D8A.14…
		6732	1.6641e-05	0.00016885	6	43	coenzyme metabolism	F33A8.5|F35G12.2|F58F12.1|W02F12.5|C30F12.7|F43G9.1
		5622	1.8409e-05	0.00018233	26	856	intracellular	F33A8.5|E04A4.7|Y76B12C.2|Y47H9C.7|C16A3.3|W02F12.5|C30F12.7|M03F8.3|F43G9.1|C05D11.9|C47E12.2|Y66D12A.15|ZK20.3|F11A3.2|D2096.8|Y50D7A.2|F23B12.5|F54D5.11|F35G12.2|D1014.3|ZK550.4|Y39A1A.14|C50F2.3|C01G10.9|F59E10.3|Y59A8B.6
		5737	2.2301e-05	0.00021575	12	219	cytoplasm	F33A8.5|F35G12.2|C47E12.2|D1014.3|E04A4.7|C01G10.9|F59E10.3|Y47H9C.7|F11A3.2|C30F12.7|F23B12.5|F43G9.1
		51186	2.4784e-05	0.00023432	6	46	cofactor metabolism	F33A8.5|F35G12.2|F58F12.1|W02F12.5|C30F12.7|F43G9.1
		16070	3.5866e-05	0.00033156	6	49	RNA metabolism	K01G5.5|C16A3.3|M03F8.3|E02H1.1|C50F2.3|Y59A8B.6
		4448	4.1017e-05	0.00037094	3	6	isocitrate dehydrogenase activity	F35G12.2|C30F12.7|F43G9.1
		6394	5.0054e-05	0.00044303	5	32	RNA processing	K01G5.5|C16A3.3|M03F8.3|C50F2.3|Y59A8B.6
		5739	6.2893e-05	0.00054508	6	54	mitochondrion	F33A8.5|F35G12.2|C47E12.2|E04A4.7|C30F12.7|F43G9.1
		44248	8.5661e-05	0.00072724	6	57	cellular catabolism	F33A8.5|F35G12.2|W02F12.5|C30F12.7|F23B12.5|F43G9.1
		43037	0.00011735	0.00097639	5	38	translation	C01G10.9|D2085.3|K04G2.1|Y47H9C.7|F11A3.2
		8026	0.00013325	0.0010869	5	39	ATP-dependent helicase activity	F33D11.10|C06E1.10|Y66D12A.15|F01F1.7|Y50D7A.2
		16417	0.00016638	0.0013059	2	2	S-acyltransferase activity	W02F12.5|F23B12.5
		5673	0.00016638	0.0013059	2	2	transcription factor TFIIE complex	F54D5.11|ZK550.4
		4386	0.00016993	0.0013091	5	41	helicase activity	F33D11.10|C06E1.10|Y66D12A.15|F01F1.7|Y50D7A.2
		42623	0.00021238	0.0015777	6	67	ATPase activity, coupled	F33D11.10|C06E1.10|Y66D12A.15|F58F12.1|F01F1.7|Y50D7A.2
		16887	0.00021238	0.0015777	6	67	ATPase activity	F33D11.10|C06E1.10|Y66D12A.15|F58F12.1|F01F1.7|Y50D7A.2
		35264	0.00022358	0.0016036	14	365	body growth	F54D5.11|Y65B4BR.5|D2085.3|Y47H9C.7|W07E6.1|F43G9.1|Y71F9AM.4|K04G2.1|C17G10.2|K02F2.2|T27F7.3|ZK1098.5|Y59A8B.6|F59A2.4
		40014	0.00022358	0.0016036	14	365	regulation of body size	F54D5.11|Y65B4BR.5|D2085.3|Y47H9C.7|W07E6.1|F43G9.1|Y71F9AM.4|K04G2.1|C17G10.2|K02F2.2|T27F7.3|ZK1098.5|Y59A8B.6|F59A2.4
		8151	0.00025381	0.0017896	48	2437	cellular physiological process	F33A8.5|F38E11.5|Y76B12C.2|E04A4.7|C03G5.1|Y37D8A.14|Y47H9C.7|C16A3.3|W02F12.5|C30F12.7|M03F8.3|F25H2.5|E02H1.1|F43G9.1|F37B4.7|C47E12.2|C05D11.9|Y66D12A.15|K04G2.1|ZK20.3|K01G5.5|F11A3.2|D2096.8|K02F2.2|Y50D7A.2|F23B12.5|Y45F10D.7|C53H9.2|F35G12.2|F54D5.11|C50D2.2|Y65B4BR.5|D1014.3|D2085.3|C39D10.7|ZK550.4|Y39A1A.14|C50F2.3|C18A3.3|E02H1.6|ZK430.1|C01G10.9|F58F12.1|F59E10.3|ZK180.4|B0454.6|F19H6…
		17111	0.00027051	0.001852	6	70	nucleoside-triphosphatase activity	F33D11.10|C06E1.10|Y66D12A.15|F58F12.1|F01F1.7|Y50D7A.2
		16616	0.00027157	0.001852	4	25	oxidoreductase activity, acting on the CH-OH group of donors, NAD or NADP as acceptor	F35G12.2|C30F12.7|R04B5.5|F43G9.1
		5975	0.00031143	0.0020896	7	101	carbohydrate metabolism	F33A8.5|F35G12.2|C39D10.7|W02F12.5|C30F12.7|F23B12.5|F43G9.1
		16462	0.00039448	0.0025641	6	75	pyrophosphatase activity	F33D11.10|C06E1.10|Y66D12A.15|F58F12.1|F01F1.7|Y50D7A.2
		16818	0.00039448	0.0025641	6	75	hydrolase activity, acting on acid anhydrides, in phosphorus-containing anhydrides	F33D11.10|C06E1.10|Y66D12A.15|F58F12.1|F01F1.7|Y50D7A.2
		16817	0.00045497	0.0029118	6	77	hydrolase activity, acting on acid anhydrides	F33D11.10|C06E1.10|Y66D12A.15|F58F12.1|F01F1.7|Y50D7A.2
		7582	0.00047765	0.0029738	60	3412	physiological process	Y76B12C.2|C16A3.3|M03F8.3|F43G9.1|F37B4.7|C47E12.2|K04G2.1|K01G5.5|K02F2.2|T27F7.3|Y50D7A.2|Y45F10D.7|K07C5.6|C50D2.2|Y65B4BR.5|C39D10.7|ZK550.4|Y39A1A.14|C50F2.3|C18A3.3|E02H1.6|C01G10.9|F58F12.1|T05H10.6|F19H6.1|F33A8.5|H06I04.3|E04A4.7|F38E11.5|C03G5.1|F01F1.7|Y37D8A.14|Y47H9C.7|W02F12.5|C30F12.7|F25H2.5|E02H1.1|C05D11.9|Y66D12A.15|Y71F9AM.4|ZK20.3|F11A3.2|D2096.8|F23B12.5|C05G5.4|C53H9.2|F54D…
		43170	0.00047895	0.0029738	26	1038	macromolecule metabolism	F33A8.5|Y76B12C.2|Y47H9C.7|C16A3.3|W02F12.5|C30F12.7|M03F8.3|E02H1.1|F43G9.1|Y66D12A.15|K04G2.1|K01G5.5|ZK20.3|F11A3.2|D2096.8|Y50D7A.2|F23B12.5|Y45F10D.7|F35G12.2|D2085.3|C39D10.7|C50F2.3|C01G10.9|ZK430.1|F19H6.1|Y59A8B.6
		16614	0.0004901	0.0029983	4	29	oxidoreductase activity, acting on CH-OH group of donors	F35G12.2|C30F12.7|R04B5.5|F43G9.1
		6281	0.00072036	0.0043119	4	32	DNA repair	Y76B12C.2|Y66D12A.15|ZK20.3|Y50D7A.2
		9056	0.00072556	0.0043119	6	84	catabolism	F33A8.5|F35G12.2|W02F12.5|C30F12.7|F23B12.5|F43G9.1
		44237	0.00086906	0.005092	36	1714	cellular metabolism	F33A8.5|E04A4.7|Y76B12C.2|C03G5.1|Y37D8A.14|Y47H9C.7|C16A3.3|W02F12.5|C30F12.7|M03F8.3|F25H2.5|E02H1.1|F43G9.1|C05D11.9|Y66D12A.15|K04G2.1|ZK20.3|K01G5.5|F11A3.2|D2096.8|K02F2.2|Y50D7A.2|F23B12.5|Y45F10D.7|F35G12.2|F54D5.11|D2085.3|C39D10.7|ZK550.4|C50F2.3|E02H1.6|C01G10.9|ZK430.1|F58F12.1|F19H6.1|Y59A8B.6
		9719	0.00091086	0.0051906	4	34	response to endogenous stimulus	Y76B12C.2|Y66D12A.15|ZK20.3|Y50D7A.2
		6974	0.00091086	0.0051906	4	34	response to DNA damage stimulus	Y76B12C.2|Y66D12A.15|ZK20.3|Y50D7A.2
		18987	0.0014837	0.0083301	8	169	osmoregulation	F33A8.5|C47E12.2|D1014.3|C03G5.1|Y71F9AM.4|F59E10.3|T05H10.6|C17G10.2
		42592	0.0015407	0.0083301	8	170	homeostasis	F33A8.5|C47E12.2|D1014.3|C03G5.1|Y71F9AM.4|F59E10.3|T05H10.6|C17G10.2
		8094	0.001622	0.0083301	2	5	DNA-dependent ATPase activity	Y66D12A.15|Y50D7A.2
		6352	0.001622	0.0083301	2	5	transcription initiation	F54D5.11|ZK550.4
		16591	0.001622	0.0083301	2	5	DNA-directed RNA polymerase II, holoenzyme	F54D5.11|ZK550.4
		6367	0.001622	0.0083301	2	5	transcription initiation from RNA polymerase II promoter	F54D5.11|ZK550.4
		4003	0.001622	0.0083301	2	5	ATP-dependent DNA helicase activity	Y66D12A.15|Y50D7A.2
		3678	0.001622	0.0083301	2	5	DNA helicase activity	Y66D12A.15|Y50D7A.2
		9987	0.0016701	0.0084729	49	2695	cellular process	Y76B12C.2|C16A3.3|M03F8.3|F43G9.1|F37B4.7|C47E12.2|K04G2.1|K01G5.5|K02F2.2|Y50D7A.2|Y45F10D.7|C50D2.2|Y65B4BR.5|C39D10.7|ZK550.4|Y39A1A.14|C50F2.3|E02H1.6|C18A3.3|C01G10.9|F58F12.1|T05H10.6|F19H6.1|F33A8.5|E04A4.7|F38E11.5|C03G5.1|Y47H9C.7|Y37D8A.14|W02F12.5|C30F12.7|F25H2.5|E02H1.1|C05D11.9|Y66D12A.15|ZK20.3|F11A3.2|D2096.8|F23B12.5|C53H9.2|F54D5.11|F35G12.2|D1014.3|D2085.3|ZK430.1|F59E10.3|ZK18…
		6139	0.0018658	0.0093514	17	610	nucleobase, nucleoside, nucleotide and nucleic acid metabolism	F54D5.11|Y76B12C.2|C16A3.3|ZK550.4|M03F8.3|F25H2.5|C50F2.3|E02H1.1|C05D11.9|Y66D12A.15|F58F12.1|ZK20.3|K01G5.5|D2096.8|Y50D7A.2|Y45F10D.7|Y59A8B.6
		6886	0.0020317	0.010062	4	42	intracellular protein transport	F38E11.5|D1014.3|F59E10.3|ZK180.4
		5667	0.0024125	0.011404	2	6	transcription factor complex	F54D5.11|ZK550.4
		5654	0.0024125	0.011404	2	6	nucleoplasm	F54D5.11|ZK550.4
		3702	0.0024125	0.011404	2	6	RNA polymerase II transcription factor activity	F54D5.11|ZK550.4
		7046	0.0024125	0.011404	2	6	ribosome biogenesis	C18A3.3|Y39A1A.14
		16043	0.0025733	0.012028	9	227	cell organization and biogenesis	C53H9.2|C18A3.3|F38E11.5|D1014.3|Y65B4BR.5|F59E10.3|D2096.8|ZK180.4|Y39A1A.14
		51649	0.0026666	0.01219	6	108	establishment of cellular localization	C53H9.2|F38E11.5|D1014.3|Y65B4BR.5|F59E10.3|ZK180.4
		51641	0.0026666	0.01219	6	108	cellular localization	C53H9.2|F38E11.5|D1014.3|Y65B4BR.5|F59E10.3|ZK180.4
		43234	0.0027139	0.012271	8	186	protein complex	F54D5.11|C01G10.9|F58F12.1|Y47H9C.7|ZK550.4|F11A3.2|W02F12.5|F23B12.5
		44238	0.0033056	0.014787	32	1569	primary metabolism	F33A8.5|Y76B12C.2|Y47H9C.7|C16A3.3|W02F12.5|C30F12.7|M03F8.3|F25H2.5|E02H1.1|F43G9.1|C05D11.9|Y66D12A.15|K04G2.1|ZK20.3|K01G5.5|F11A3.2|D2096.8|Y50D7A.2|F23B12.5|Y45F10D.7|F35G12.2|F54D5.11|D2085.3|C39D10.7|ZK550.4|C50F2.3|E02H1.6|C01G10.9|ZK430.1|F58F12.1|F19H6.1|Y59A8B.6
		42254	0.003349	0.014821	2	7	ribosome biogenesis and assembly	C18A3.3|Y39A1A.14
		6091	0.0034506	0.01511	10	283	generation of precursor metabolites and energy	F33A8.5|F35G12.2|E04A4.7|C03G5.1|F58F12.1|Y37D8A.14|W02F12.5|C30F12.7|F23B12.5|F43G9.1
		6366	0.0044278	0.019187	2	8	transcription from RNA polymerase II promoter	F54D5.11|ZK550.4
		46907	0.0047708	0.02046	4	53	intracellular transport	F38E11.5|D1014.3|F59E10.3|ZK180.4
		40018	0.0055879	0.02372	10	303	positive regulation of body size	F54D5.11|Y65B4BR.5|D2085.3|K04G2.1|Y71F9AM.4|Y47H9C.7|C17G10.2|T27F7.3|ZK1098.5|F43G9.1
		5525	0.0058107	0.024172	4	56	GTP binding	C01G10.9|Y47H9C.7|F11A3.2|ZK180.4
		19001	0.0058107	0.024172	4	56	guanyl nucleotide binding	C01G10.9|Y47H9C.7|F11A3.2|ZK180.4
		44249	0.0065162	0.026839	8	215	cellular biosynthesis	E02H1.6|C01G10.9|D2085.3|K04G2.1|F58F12.1|Y47H9C.7|F11A3.2|F25H2.5
		5623	0.006964	0.028184	30	1509	cell	F33A8.5|E04A4.7|Y76B12C.2|Y47H9C.7|C16A3.3|W02F12.5|C30F12.7|M03F8.3|F43G9.1|F37B4.7|C05D11.9|C47E12.2|Y66D12A.15|ZK20.3|F11A3.2|D2096.8|Y50D7A.2|F23B12.5|F54D5.11|C50D2.2|F35G12.2|D1014.3|ZK550.4|Y39A1A.14|C50F2.3|C01G10.9|F58F12.1|F59E10.3|B0454.6|Y59A8B.6
		7610	0.0069782	0.028184	23	1056	behavior	F54D5.11|Y65B4BR.5|D1014.3|T20B12.1|C16A3.3|ZK550.4|F32E10.1|T02G5.7|F43G9.1|C47E12.2|T10B5.3|ZK430.1|Y71F9AM.4|F55A12.8|F11A3.2|D2096.8|K02F2.2|C17G10.2|T27F7.3|C37H5.5|F19H6.1|F56D2.6|Y59A8B.6
		15031	0.0074184	0.029674	4	60	protein transport	F38E11.5|D1014.3|F59E10.3|ZK180.4
		7626	0.0087653	0.034213	21	951	locomotory behavior	F54D5.11|Y65B4BR.5|D1014.3|T20B12.1|ZK550.4|T02G5.7|F43G9.1|C47E12.2|T10B5.3|ZK430.1|Y71F9AM.4|F55A12.8|F11A3.2|D2096.8|K02F2.2|C17G10.2|T27F7.3|C37H5.5|F19H6.1|F56D2.6|Y59A8B.6
		45926	0.0088	0.034213	4	63	negative regulation of growth	W07E6.1|K02F2.2|F59A2.4|Y59A8B.6
		40015	0.0088	0.034213	4	63	negative regulation of body size	W07E6.1|K02F2.2|F59A2.4|Y59A8B.6
		45184	0.0092954	0.035805	4	64	establishment of protein localization	F38E11.5|D1014.3|F59E10.3|ZK180.4
		8152	0.0096798	0.036943	37	2026	metabolism	F33A8.5|E04A4.7|Y76B12C.2|C03G5.1|Y37D8A.14|Y47H9C.7|C16A3.3|W02F12.5|C30F12.7|M03F8.3|F25H2.5|E02H1.1|F43G9.1|C05D11.9|Y66D12A.15|K04G2.1|ZK20.3|K01G5.5|F11A3.2|D2096.8|K02F2.2|Y50D7A.2|F23B12.5|C05G5.4|Y45F10D.7|F35G12.2|F54D5.11|D2085.3|C39D10.7|ZK550.4|C50F2.3|E02H1.6|C01G10.9|ZK430.1|F58F12.1|F19H6.1|Y59A8B.6
		5575	0.010617	0.03997	31	1621	cellular_component	F33A8.5|E04A4.7|Y76B12C.2|Y47H9C.7|C16A3.3|W02F12.5|C30F12.7|M03F8.3|F43G9.1|F37B4.7|C05D11.9|C47E12.2|Y66D12A.15|ZK20.3|F11A3.2|D2096.8|Y50D7A.2|F23B12.5|F35G12.2|F54D5.11|C50D2.2|D1014.3|C39D10.7|ZK550.4|Y39A1A.14|C50F2.3|C01G10.9|F58F12.1|F59E10.3|B0454.6|Y59A8B.6
		17076	0.010665	0.03997	12	439	purine nucleotide binding	F33D11.10|C06E1.10|E02H1.6|Y66D12A.15|C01G10.9|F01F1.7|Y47H9C.7|F11A3.2|ZK180.4|Y50D7A.2|F25H2.5|F19H6.1
		166	0.012	0.042827	12	446	nucleotide binding	F33D11.10|C06E1.10|E02H1.6|Y66D12A.15|C01G10.9|F01F1.7|Y47H9C.7|F11A3.2|ZK180.4|Y50D7A.2|F25H2.5|F19H6.1
		6950	0.012045	0.042827	4	69	response to stress	Y76B12C.2|Y66D12A.15|ZK20.3|Y50D7A.2
		5740	0.012826	0.042827	3	38	mitochondrial membrane	F33A8.5|C47E12.2|E04A4.7
		16748	0.012972	0.042827	1	1	succinyltransferase activity	W02F12.5
		16802	0.012972	0.042827	1	1	trialkylsulfonium hydrolase activity	K02F2.2
		16751	0.012972	0.042827	1	1	S-succinyltransferase activity	W02F12.5
		4742	0.012972	0.042827	1	1	dihydrolipoyllysine-residue acetyltransferase activity	F23B12.5
		4149	0.012972	0.042827	1	1	dihydrolipoyllysine-residue succinyltransferase activity	W02F12.5
		4765	0.012972	0.042827	1	1	shikimate kinase activity	E02H1.6
		45254	0.012972	0.042827	1	1	pyruvate dehydrogenase complex	F23B12.5
		4013	0.012972	0.042827	1	1	adenosylhomocysteinase activity	K02F2.2
		30523	0.012972	0.042827	1	1	dihydrolipoamide S-acyltransferase activity	F23B12.5
		45252	0.012972	0.042827	1	1	oxoglutarate dehydrogenase complex	W02F12.5
		16418	0.012972	0.042827	1	1	S-acetyltransferase activity	F23B12.5
		16801	0.012972	0.042827	1	1	hydrolase activity, acting on ether bonds	K02F2.2
		43231	0.013539	0.044001	15	624	intracellular membrane-bound organelle	F33A8.5|F54D5.11|F35G12.2|E04A4.7|D1014.3|Y76B12C.2|ZK550.4|C30F12.7|Y39A1A.14|F43G9.1|C47E12.2|Y66D12A.15|ZK20.3|D2096.8|Y50D7A.2
		43227	0.013539	0.044001	15	624	membrane-bound organelle	F33A8.5|F54D5.11|F35G12.2|E04A4.7|D1014.3|Y76B12C.2|ZK550.4|C30F12.7|Y39A1A.14|F43G9.1|C47E12.2|Y66D12A.15|ZK20.3|D2096.8|Y50D7A.2
Active Module 11
Z score	10.644
# of genes in neighborhood	223	ontology: all
		curator: GO
		Overrepresentation
		Selected statistical test : Hypergeometric test
		Selected correction : Benjamini & Hochberg False Discovery Rate (FDR) correction
		Selected significance level : 0.05
		Testing option : Test cluster versus complete annotation
		The selected cluster :
		T23H2.5	F37B4.7	R09B5.6	R74.1	C47E12.5	Y73B6A.5	ZK180.4	F52E1.1	C26D10.2	C47E12.2	C08B11.5	B0024.14	C50F2.3	T22G5.2	H06I04.3	K04G7.10	T04C12.6	F25H2.5	Y48E1B.10	F43E2.7	C56C10.8	R107.6	C56G7.1	C26E6.4	F57C7.3	Y110A7A.17	H06O01.1	F23F1.5	T05H4.6	C03C10.1	T20B3.2	Y47D3A.25	F41G4.2	F08G2.5	C34E10.2	ZK377.2	K03E6.6	C01G10.9	C23H3.7	C53D5.6	F52D10.3	C39F7.4	K01G5.4	CC8.1	F28F8.3	F53H1.1	F10G7.1	M106.5
		Number of genes selected : 66
		Total number of genes in annotation : 6784
		GO-ID	p-value	corr p-value# selected	# total	Description	Genes in test set
		40007	1.4995e-14	5.4433e-12	47	1764	growth	H06I04.3|Y54F10BM.2|F23F1.5|Y37D8A.14|ZK430.7|K12H4.3|Y53C12B.1|F23B12.7|F43G9.1|C47E12.2|Y71F9AM.4|F55A12.8|F17C11.9|K02F2.2|F23B12.5|C07H6.3|T19E10.1|T22B11.5|Y45F10D.7|C53H9.2|T05H4.6|B0361.5|Y65B4BR.5|D1014.3|B0280.9|T20B12.1|W07E6.1|F32E10.1|Y48B6A.1|Y111B2A.12|C16C10.6|R05H10.2|C50F2.3|C18A3.3|T21B10.7|ZK430.1|VF13D12L.1|F43E2.7|ZK180.4|C33H5.18|Y76B12C.7|F54D7.2|C37H5.5|F28D1.1|F19H6.1|F59…
		7275	6.9756e-13	6.7752e-11	55	2738	development	F32D1.9|F23F1.5|Y54F10BM.2|ZK430.7|Y53C12B.1|F43G9.1|C47E12.2|F55A12.8|K02F2.2|R06A4.8|T24H7.3|Y45F10D.7|T22B11.5|Y65B4BR.5|F32E10.1|C50F2.3|Y87G2A.8|C18A3.3|Y105E8A.20|C33H5.18|Y76B12C.7|F54D7.2|C37H5.5|F19H6.1|F59A2.4|H06I04.3|F01F1.7|Y37D8A.14|K12H4.3|F25H2.5|F23B12.7|Y66D12A.15|Y71F9AM.4|F17C11.9|F11A10.8|F23B12.5|T19E10.1|T05H4.6|C53H9.2|F35G12.2|D1014.3|B0280.9|T20B12.1|W07E6.1|Y48B6A.1|Y11…
		2119	7.2709e-13	6.7752e-11	38	1231	larval development (sensu Nematoda)	H06I04.3|F23F1.5|Y54F10BM.2|Y37D8A.14|ZK430.7|K12H4.3|F23B12.7|C47E12.2|Y71F9AM.4|F55A12.8|K02F2.2|Y45F10D.7|T22B11.5|C53H9.2|T05H4.6|Y65B4BR.5|D1014.3|B0280.9|T20B12.1|W07E6.1|F32E10.1|Y48B6A.1|Y111B2A.12|C16C10.6|R05H10.2|C50F2.3|C18A3.3|T21B10.7|ZK430.1|VF13D12L.1|F43E2.7|ZK180.4|C33H5.18|Y76B12C.7|F54D7.2|C37H5.5|F59A2.4|Y59A8B.6
		2164	7.4658e-13	6.7752e-11	38	1232	larval development	H06I04.3|F23F1.5|Y54F10BM.2|Y37D8A.14|ZK430.7|K12H4.3|F23B12.7|C47E12.2|Y71F9AM.4|F55A12.8|K02F2.2|Y45F10D.7|T22B11.5|C53H9.2|T05H4.6|Y65B4BR.5|D1014.3|B0280.9|T20B12.1|W07E6.1|F32E10.1|Y48B6A.1|Y111B2A.12|C16C10.6|R05H10.2|C50F2.3|C18A3.3|T21B10.7|ZK430.1|VF13D12L.1|F43E2.7|ZK180.4|C33H5.18|Y76B12C.7|F54D7.2|C37H5.5|F59A2.4|Y59A8B.6
		40008	1.7303e-12	1.2562e-10	39	1336	regulation of growth	H06I04.3|F23F1.5|ZK430.7|K12H4.3|Y53C12B.1|F23B12.7|F43G9.1|C47E12.2|Y71F9AM.4|F55A12.8|F17C11.9|K02F2.2|F23B12.5|C07H6.3|T19E10.1|Y45F10D.7|T22B11.5|C53H9.2|B0361.5|D1014.3|Y65B4BR.5|B0280.9|T20B12.1|W07E6.1|F32E10.1|Y48B6A.1|Y111B2A.12|C16C10.6|R05H10.2|C50F2.3|ZK430.1|VF13D12L.1|F43E2.7|F54D7.2|C37H5.5|F28D1.1|F19H6.1|F59A2.4|Y59A8B.6
		9792	2.934e-12	1.7751e-10	48	2101	embryonic development (sensu Metazoa)	H06I04.3|F32D1.9|Y54F10BM.2|F23F1.5|F01F1.7|Y37D8A.14|ZK430.7|K12H4.3|Y53C12B.1|F25H2.5|F43G9.1|C47E12.2|Y66D12A.15|Y71F9AM.4|F55A12.8|F17C11.9|K02F2.2|F11A10.8|T24H7.3|R06A4.8|F23B12.5|T19E10.1|T22B11.5|Y45F10D.7|C53H9.2|T05H4.6|F35G12.2|Y65B4BR.5|D1014.3|T20B12.1|B0280.9|W07E6.1|F32E10.1|Y111B2A.12|C16C10.6|C50F2.3|Y87G2A.8|C18A3.3|T21B10.7|ZK430.1|VF13D12L.1|F43E2.7|Y105E8A.20|Y76B12C.7|C37H5.…
		9790	4.7461e-12	2.4612e-10	48	2126	embryonic development	H06I04.3|F32D1.9|Y54F10BM.2|F23F1.5|F01F1.7|Y37D8A.14|ZK430.7|K12H4.3|Y53C12B.1|F25H2.5|F43G9.1|C47E12.2|Y66D12A.15|Y71F9AM.4|F55A12.8|F17C11.9|K02F2.2|F11A10.8|T24H7.3|R06A4.8|F23B12.5|T19E10.1|T22B11.5|Y45F10D.7|C53H9.2|T05H4.6|F35G12.2|Y65B4BR.5|D1014.3|T20B12.1|B0280.9|W07E6.1|F32E10.1|Y111B2A.12|C16C10.6|C50F2.3|Y87G2A.8|C18A3.3|T21B10.7|ZK430.1|VF13D12L.1|F43E2.7|Y105E8A.20|Y76B12C.7|C37H5.…
		9791	9.9487e-12	4.5142e-10	38	1335	post-embryonic development	H06I04.3|F23F1.5|Y54F10BM.2|Y37D8A.14|ZK430.7|K12H4.3|F23B12.7|C47E12.2|Y71F9AM.4|F55A12.8|K02F2.2|Y45F10D.7|T22B11.5|C53H9.2|T05H4.6|Y65B4BR.5|D1014.3|B0280.9|T20B12.1|W07E6.1|F32E10.1|Y48B6A.1|Y111B2A.12|C16C10.6|R05H10.2|C50F2.3|C18A3.3|T21B10.7|ZK430.1|VF13D12L.1|F43E2.7|ZK180.4|C33H5.18|Y76B12C.7|F54D7.2|C37H5.5|F59A2.4|Y59A8B.6
		48518	5.6437e-11	2.2763e-09	37	1336	positive regulation of biological process	H06I04.3|F23F1.5|ZK430.7|K12H4.3|Y53C12B.1|F23B12.7|F43G9.1|C47E12.2|Y71F9AM.4|F55A12.8|F17C11.9|F23B12.5|C07H6.3|T19E10.1|Y45F10D.7|T22B11.5|C53H9.2|B0361.5|D1014.3|Y65B4BR.5|B0280.9|T20B12.1|W07E6.1|F32E10.1|Y48B6A.1|Y111B2A.12|C16C10.6|R05H10.2|C50F2.3|ZK430.1|VF13D12L.1|F43E2.7|F54D7.2|C37H5.5|F28D1.1|F19H6.1|Y59A8B.6
		45927	1.2264e-10	4.4518e-09	36	1297	positive regulation of growth	H06I04.3|F23F1.5|ZK430.7|K12H4.3|Y53C12B.1|F23B12.7|F43G9.1|C47E12.2|Y71F9AM.4|F55A12.8|F17C11.9|F23B12.5|C07H6.3|Y45F10D.7|T22B11.5|C53H9.2|B0361.5|D1014.3|Y65B4BR.5|B0280.9|T20B12.1|W07E6.1|F32E10.1|Y48B6A.1|Y111B2A.12|C16C10.6|R05H10.2|C50F2.3|ZK430.1|VF13D12L.1|F43E2.7|F54D7.2|C37H5.5|F28D1.1|F19H6.1|Y59A8B.6
		40010	4.0199e-10	1.216e-08	33	1136	positive regulation of growth rate	H06I04.3|F23F1.5|ZK430.7|K12H4.3|Y53C12B.1|F23B12.7|F43G9.1|C47E12.2|F55A12.8|F17C11.9|F23B12.5|Y45F10D.7|T22B11.5|C53H9.2|B0361.5|D1014.3|Y65B4BR.5|B0280.9|T20B12.1|W07E6.1|F32E10.1|Y48B6A.1|C16C10.6|R05H10.2|C50F2.3|ZK430.1|VF13D12L.1|F43E2.7|F54D7.2|C37H5.5|F28D1.1|F19H6.1|Y59A8B.6
		40009	4.0199e-10	1.216e-08	33	1136	regulation of growth rate	H06I04.3|F23F1.5|ZK430.7|K12H4.3|Y53C12B.1|F23B12.7|F43G9.1|C47E12.2|F55A12.8|F17C11.9|F23B12.5|Y45F10D.7|T22B11.5|C53H9.2|B0361.5|D1014.3|Y65B4BR.5|B0280.9|T20B12.1|W07E6.1|F32E10.1|Y48B6A.1|C16C10.6|R05H10.2|C50F2.3|ZK430.1|VF13D12L.1|F43E2.7|F54D7.2|C37H5.5|F28D1.1|F19H6.1|Y59A8B.6
		19952	5.5198e-10	1.5413e-08	36	1365	reproduction	H06I04.3|F23F1.5|Y54F10BM.2|Y37D8A.14|ZK430.7|K12H4.3|F25H2.5|Y53C12B.1|F23B12.7|F43G9.1|C47E12.2|F55A12.8|F17C11.9|F23B12.5|C07H6.3|T19E10.1|C53H9.2|T05H4.6|F35G12.2|Y65B4BR.5|D1014.3|T20B12.1|W07E6.1|F32E10.1|Y48B6A.1|Y54E10A.10|Y111B2A.12|R05H10.2|C50F2.3|C18A3.3|T21B10.7|ZK180.4|Y105E8A.20|Y76B12C.7|C37H5.5|Y59A8B.6
		50789	9.9488e-09	2.5796e-07	39	1753	regulation of biological process	H06I04.3|F23F1.5|ZK430.7|K12H4.3|Y53C12B.1|F23B12.7|F43G9.1|C47E12.2|Y71F9AM.4|F55A12.8|F17C11.9|K02F2.2|F23B12.5|C07H6.3|T19E10.1|Y45F10D.7|T22B11.5|C53H9.2|B0361.5|D1014.3|Y65B4BR.5|B0280.9|T20B12.1|W07E6.1|F32E10.1|Y48B6A.1|Y111B2A.12|C16C10.6|R05H10.2|C50F2.3|ZK430.1|VF13D12L.1|F43E2.7|F54D7.2|C37H5.5|F28D1.1|F19H6.1|F59A2.4|Y59A8B.6
		7276	5.0783e-06	0.00012289	18	571	gametogenesis	F35G12.2|F23F1.5|Y65B4BR.5|T20B12.1|Y37D8A.14|W07E6.1|F32E10.1|Y111B2A.12|K12H4.3|F25H2.5|Y53C12B.1|F23B12.7|C47E12.2|Y105E8A.20|Y76B12C.7|F23B12.5|C07H6.3|Y59A8B.6
		44262	5.9953e-06	0.00013195	6	48	cellular carbohydrate metabolism	F35G12.2|VF13D12L.1|Y111B2A.12|R06A4.8|F23B12.5|F43G9.1
		15980	6.1793e-06	0.00013195	5	28	energy derivation by oxidation of organic compounds	F35G12.2|Y111B2A.12|R06A4.8|F23B12.5|F43G9.1
		19953	1.0913e-05	0.00022008	18	603	sexual reproduction	F35G12.2|F23F1.5|Y65B4BR.5|T20B12.1|Y37D8A.14|W07E6.1|F32E10.1|Y111B2A.12|K12H4.3|F25H2.5|Y53C12B.1|F23B12.7|C47E12.2|Y105E8A.20|Y76B12C.7|F23B12.5|C07H6.3|Y59A8B.6
		40035	1.6982e-05	0.00032444	15	445	hermaphrodite genital morphogenesis	C53H9.2|F35G12.2|Y65B4BR.5|T20B12.1|ZK430.7|Y48B6A.1|K12H4.3|F25H2.5|F43G9.1|T21B10.7|C18A3.3|Y71F9AM.4|F55A12.8|T19E10.1|F19H6.1
		35112	2.0451e-05	0.00037118	15	452	genitalia morphogenesis	C53H9.2|F35G12.2|Y65B4BR.5|T20B12.1|ZK430.7|Y48B6A.1|K12H4.3|F25H2.5|F43G9.1|T21B10.7|C18A3.3|Y71F9AM.4|F55A12.8|T19E10.1|F19H6.1
		9887	2.86e-05	0.00049437	15	465	organ morphogenesis	C53H9.2|F35G12.2|Y65B4BR.5|T20B12.1|ZK430.7|Y48B6A.1|K12H4.3|F25H2.5|F43G9.1|T21B10.7|C18A3.3|Y71F9AM.4|F55A12.8|T19E10.1|F19H6.1
		7548	3.2431e-05	0.00053511	15	470	sex differentiation	C53H9.2|F35G12.2|Y65B4BR.5|T20B12.1|ZK430.7|Y48B6A.1|K12H4.3|F25H2.5|F43G9.1|T21B10.7|C18A3.3|Y71F9AM.4|F55A12.8|T19E10.1|F19H6.1
		48513	5.3957e-05	0.00085159	15	491	organ development	C53H9.2|F35G12.2|Y65B4BR.5|T20B12.1|ZK430.7|Y48B6A.1|K12H4.3|F25H2.5|F43G9.1|T21B10.7|C18A3.3|Y71F9AM.4|F55A12.8|T19E10.1|F19H6.1
		6092	7.5011e-05	0.0011345	4	24	main pathways of carbohydrate metabolism	F35G12.2|Y111B2A.12|F23B12.5|F43G9.1
		45926	0.00033994	0.0047461	5	63	negative regulation of growth	W07E6.1|K02F2.2|T19E10.1|F59A2.4|Y59A8B.6
		40015	0.00033994	0.0047461	5	63	negative regulation of body size	W07E6.1|K02F2.2|T19E10.1|F59A2.4|Y59A8B.6
		5975	0.00041399	0.0055659	6	101	carbohydrate metabolism	F35G12.2|VF13D12L.1|Y111B2A.12|R06A4.8|F23B12.5|F43G9.1
		4449	0.00055236	0.0071609	2	4	isocitrate dehydrogenase (NAD+) activity	F35G12.2|F43G9.1
		19318	0.00089084	0.010712	3	20	hexose metabolism	VF13D12L.1|Y111B2A.12|F23B12.5
		5996	0.00089084	0.010712	3	20	monosaccharide metabolism	VF13D12L.1|Y111B2A.12|F23B12.5
		16903	0.00091481	0.010712	2	5	oxidoreductase activity, acting on the aldehyde or oxo group of donors	Y111B2A.12|T22B11.5
		18987	0.0011886	0.013483	7	169	osmoregulation	B0361.5|C47E12.2|D1014.3|F23F1.5|Y71F9AM.4|F43E2.7|C33H5.18
		42592	0.0012302	0.013532	7	170	homeostasis	B0361.5|C47E12.2|D1014.3|F23F1.5|Y71F9AM.4|F43E2.7|C33H5.18
		4448	0.0013636	0.014558	2	6	isocitrate dehydrogenase activity	F35G12.2|F43G9.1
		16616	0.001736	0.016015	3	25	oxidoreductase activity, acting on the CH-OH group of donors, NAD or NADP as acceptor	F35G12.2|R04B5.5|F43G9.1
		46467	0.0018971	0.016015	2	7	membrane lipid biosynthesis	VF13D12L.1|F54D7.2
		6644	0.0018971	0.016015	2	7	phospholipid metabolism	VF13D12L.1|F54D7.2
		8654	0.0018971	0.016015	2	7	phospholipid biosynthesis	VF13D12L.1|F54D7.2
		46356	0.0018971	0.016015	2	7	acetyl-CoA catabolism	F35G12.2|F43G9.1
		6099	0.0018971	0.016015	2	7	tricarboxylic acid cycle	F35G12.2|F43G9.1
		9060	0.0018971	0.016015	2	7	aerobic respiration	F35G12.2|F43G9.1
		51187	0.0018971	0.016015	2	7	cofactor catabolism	F35G12.2|F43G9.1
		9109	0.0018971	0.016015	2	7	coenzyme catabolism	F35G12.2|F43G9.1
		44248	0.0021922	0.018086	4	57	cellular catabolism	F35G12.2|Y111B2A.12|F23B12.5|F43G9.1
		9653	0.0024037	0.019242	16	772	morphogenesis	C53H9.2|F35G12.2|Y65B4BR.5|T20B12.1|ZK430.7|Y48B6A.1|K12H4.3|F25H2.5|F43G9.1|T21B10.7|C18A3.3|Y71F9AM.4|F55A12.8|K02F2.2|T19E10.1|F19H6.1
		45333	0.0025136	0.019242	2	8	cellular respiration	F35G12.2|F43G9.1
		35264	0.0025443	0.019242	10	365	body growth	Y65B4BR.5|Y71F9AM.4|W07E6.1|K02F2.2|Y111B2A.12|C07H6.3|T19E10.1|F59A2.4|Y59A8B.6|F43G9.1
		40014	0.0025443	0.019242	10	365	regulation of body size	Y65B4BR.5|Y71F9AM.4|W07E6.1|K02F2.2|Y111B2A.12|C07H6.3|T19E10.1|F59A2.4|Y59A8B.6|F43G9.1
		16614	0.0026825	0.019708	3	29	oxidoreductase activity, acting on CH-OH group of donors	F35G12.2|R04B5.5|F43G9.1
		8150	0.0027147	0.019708	62	5502	biological_process	F32D1.9|F23F1.5|Y54F10BM.2|ZK430.7|Y53C12B.1|F43G9.1|F37B4.7|C47E12.2|F55A12.8|K02F2.2|T24H7.3|R06A4.8|C07H6.3|Y45F10D.7|T22B11.5|B0361.5|Y65B4BR.5|F32E10.1|Y54E10A.10|C50F2.3|Y87G2A.8|C18A3.3|C01G10.9|Y105E8A.20|C33H5.18|Y76B12C.7|F54D7.2|C37H5.5|F19H6.1|F59A2.4|H06I04.3|F01F1.7|Y37D8A.14|K12H4.3|F25H2.5|F23B12.7|Y66D12A.15|Y71F9AM.4|F17C11.9|F11A10.8|F23B12.5|T19E10.1|C53H9.2|T05H4.6|F35G12.2|D…
		6643	0.0032115	0.022419	2	9	membrane lipid metabolism	VF13D12L.1|F54D7.2
		6093	0.0032115	0.022419	2	9	carbohydrate biosynthesis	VF13D12L.1|R06A4.8
		6096	0.0039892	0.026816	2	10	glycolysis	Y111B2A.12|F23B12.5
		6084	0.0039892	0.026816	2	10	acetyl-CoA metabolism	F35G12.2|F43G9.1
		48519	0.0050365	0.033239	5	115	negative regulation of biological process	W07E6.1|K02F2.2|T19E10.1|F59A2.4|Y59A8B.6
		16491	0.0051277	0.033239	7	219	oxidoreductase activity	F35G12.2|Y37D8A.14|R09B5.6|Y111B2A.12|R04B5.5|T22B11.5|F43G9.1
		9058	0.0053515	0.034081	8	279	biosynthesis	Y54F10BM.2|C01G10.9|VF13D12L.1|Y105E8A.20|F54D7.2|R06A4.8|R05H10.2|F25H2.5
		43037	0.0058194	0.036421	3	38	translation	Y54F10BM.2|C01G10.9|Y105E8A.20
		46164	0.0067858	0.038488	2	13	alcohol catabolism	Y111B2A.12|F23B12.5
		3743	0.0067858	0.038488	2	13	translation initiation factor activity	Y54F10BM.2|C01G10.9
		6007	0.0067858	0.038488	2	13	glucose catabolism	Y111B2A.12|F23B12.5
		46365	0.0067858	0.038488	2	13	monosaccharide catabolism	Y111B2A.12|F23B12.5
		6454	0.0067858	0.038488	2	13	translational initiation	Y54F10BM.2|C01G10.9
		19320	0.0067858	0.038488	2	13	hexose catabolism	Y111B2A.12|F23B12.5
		6066	0.0077037	0.040131	3	42	alcohol metabolism	VF13D12L.1|Y111B2A.12|F23B12.5
		6006	0.0078673	0.040131	2	14	glucose metabolism	Y111B2A.12|F23B12.5
		16052	0.0078673	0.040131	2	14	carbohydrate catabolism	Y111B2A.12|F23B12.5
		44275	0.0078673	0.040131	2	14	cellular carbohydrate catabolism	Y111B2A.12|F23B12.5
		7626	0.0080127	0.040131	17	951	locomotory behavior	T05H4.6|F23F1.5|Y65B4BR.5|D1014.3|T20B12.1|F43G9.1|C47E12.2|ZK430.1|Y71F9AM.4|VF13D12L.1|F55A12.8|C33H5.18|K02F2.2|C37H5.5|F19H6.1|T19E10.1|Y59A8B.6
		9056	0.0088064	0.040131	4	84	catabolism	F35G12.2|Y111B2A.12|F23B12.5|F43G9.1
		16872	0.0097288	0.040131	1	1	intramolecular lyase activity	VF13D12L.1
		9250	0.0097288	0.040131	1	1	glucan biosynthesis	R06A4.8
		6020	0.0097288	0.040131	1	1	myo-inositol metabolism	VF13D12L.1
		4512	0.0097288	0.040131	1	1	inositol-3-phosphate synthase activity	VF13D12L.1
		4134	0.0097288	0.040131	1	1	4-alpha-glucanotransferase activity	R06A4.8
		45254	0.0097288	0.040131	1	1	pyruvate dehydrogenase complex	F23B12.5
		4133	0.0097288	0.040131	1	1	glycogen debranching enzyme activity	R06A4.8
		4013	0.0097288	0.040131	1	1	adenosylhomocysteinase activity	K02F2.2
		4135	0.0097288	0.040131	1	1	amylo-alpha-1,6-glucosidase activity	R06A4.8
		30523	0.0097288	0.040131	1	1	dihydrolipoamide S-acyltransferase activity	F23B12.5
		5978	0.0097288	0.040131	1	1	glycogen biosynthesis	R06A4.8
		16418	0.0097288	0.040131	1	1	S-acetyltransferase activity	F23B12.5
		16802	0.0097288	0.040131	1	1	trialkylsulfonium hydrolase activity	K02F2.2
		6431	0.0097288	0.040131	1	1	methionyl-tRNA aminoacylation	Y105E8A.20
		4742	0.0097288	0.040131	1	1	dihydrolipoyllysine-residue acetyltransferase activity	F23B12.5
		16801	0.0097288	0.040131	1	1	hydrolase activity, acting on ether bonds	K02F2.2
		6021	0.0097288	0.040131	1	1	myo-inositol biosynthesis	VF13D12L.1
		4825	0.0097288	0.040131	1	1	methionine-tRNA ligase activity	Y105E8A.20
		44255	0.0099098	0.040418	3	46	cellular lipid metabolism	VF13D12L.1|R09B5.6|F54D7.2
		7610	0.010175	0.04104	18	1056	behavior	T05H4.6|F23F1.5|Y65B4BR.5|D1014.3|T20B12.1|F32E10.1|F43G9.1|C47E12.2|ZK430.1|Y71F9AM.4|VF13D12L.1|F55A12.8|C33H5.18|K02F2.2|C37H5.5|F19H6.1|T19E10.1|Y59A8B.6
		16070	0.011782	0.046998	3	49	RNA metabolism	Y105E8A.20|C50F2.3|Y59A8B.6
Active Module 12
Z score	10.633
# of genes in neighborhood	220	ontology: all
		curator: GO
		Overrepresentation
		Selected statistical test : Hypergeometric test
		Selected correction : Benjamini & Hochberg False Discovery Rate (FDR) correction
		Selected significance level : 0.05
		Testing option : Test cluster versus complete annotation
		The selected cluster :
		R09B5.6	R74.1	C47E12.5	B0361.10	F33A8.5	ZK180.4	F52E1.1	F35G2.2	ZC97.1	C36B1.4	T07A9.11	R05D3.7	T15B7.3	Y49A3A.2	F10G7.8	C32D5.2	Y82E9BR.3	C50F2.3	F56E10.4	F52E1.10	F21H12.4	T22G5.2	H02I12.5	C28A5.3	Y79H2A.1	Y75B8A.30	F43E2.7	F20H11.3	F40F8.10	F19B6.2	T08B2.10	C26E6.4	H06O01.1	F13D12.6	C03C10.1	C27A2.1	T20B3.2	C34E10.2	F54E12.2	C47G2.5	C01G10.9	C53D5.6	R06C7.10	Y38A8.2	F21D5.1	T05G5.10	F23F12.6	T07C4.7
		Number of genes selected : 61
		Total number of genes in annotation : 6784
		GO-ID	p-value	corr p-value# selected	# total	Description	Genes in test set
		6091	1.7397e-08	1.922e-06	15	283	generation of precursor metabolites and energy	F33A8.5|F35G12.2|E04A4.7|C03G5.1|Y82E9BR.3|T20H4.5|Y71H2AM.5|Y37D8A.14|W02F12.5|C30F12.7|F54D5.7|F58F12.1|T01H3.1|W09C5.8|F23B12.5
		40010	2.0331e-08	1.922e-06	29	1136	positive regulation of growth rate	F33A8.5|E04A4.7|C03G5.1|K04D7.1|Y71H2AM.5|W02F12.5|Y39B6A.3|W09C5.8|Y53F4B.22|F55A12.8|F17C11.9|ZK1098.1|F23B12.5|Y44F5A.1|Y45F10D.7|T22B11.5|F42C5.10|B0280.9|T20B12.1|T20H4.5|Y48B6A.1|C50F2.3|ZK430.1|Y55F3AR.3|F58F12.1|F43E2.7|C37H5.5|F28D1.1|Y59A8B.6
		40009	2.0331e-08	1.922e-06	29	1136	regulation of growth rate	F33A8.5|E04A4.7|C03G5.1|K04D7.1|Y71H2AM.5|W02F12.5|Y39B6A.3|W09C5.8|Y53F4B.22|F55A12.8|F17C11.9|ZK1098.1|F23B12.5|Y44F5A.1|Y45F10D.7|T22B11.5|F42C5.10|B0280.9|T20B12.1|T20H4.5|Y48B6A.1|C50F2.3|ZK430.1|Y55F3AR.3|F58F12.1|F43E2.7|C37H5.5|F28D1.1|Y59A8B.6
		2119	2.9183e-08	1.922e-06	30	1231	larval development (sensu Nematoda)	F33A8.5|E04A4.7|Y82E9BR.3|Y37D8A.14|Y71H2AM.5|F59C6.5|W02F12.5|Y39B6A.3|C47G2.5|Y53F4B.22|W09C5.8|Y71F9AM.4|F55A12.8|ZK1098.1|Y45F10D.7|T22B11.5|B0280.9|T20B12.1|T20H4.5|Y48B6A.1|B0464.2|C50F2.3|ZK430.1|F58F12.1|Y55F3AR.3|T01H3.1|F43E2.7|ZK180.4|C37H5.5|Y59A8B.6
		2164	2.9752e-08	1.922e-06	30	1232	larval development	F33A8.5|E04A4.7|Y82E9BR.3|Y37D8A.14|Y71H2AM.5|F59C6.5|W02F12.5|Y39B6A.3|C47G2.5|Y53F4B.22|W09C5.8|Y71F9AM.4|F55A12.8|ZK1098.1|Y45F10D.7|T22B11.5|B0280.9|T20B12.1|T20H4.5|Y48B6A.1|B0464.2|C50F2.3|ZK430.1|F58F12.1|Y55F3AR.3|T01H3.1|F43E2.7|ZK180.4|C37H5.5|Y59A8B.6
		40007	4.6098e-08	2.1323e-06	36	1764	growth	F33A8.5|E04A4.7|C03G5.1|Y82E9BR.3|Y37D8A.14|Y71H2AM.5|K04D7.1|F59C6.5|W02F12.5|Y39B6A.3|C47G2.5|Y53F4B.22|W09C5.8|Y71F9AM.4|F55A12.8|F17C11.9|ZK1098.1|F23B12.5|Y44F5A.1|Y45F10D.7|T22B11.5|F42C5.10|B0280.9|T20B12.1|T20H4.5|Y48B6A.1|B0464.2|C50F2.3|ZK430.1|F58F12.1|Y55F3AR.3|F43E2.7|ZK180.4|C37H5.5|F28D1.1|Y59A8B.6
		9791	4.6212e-08	2.1323e-06	31	1335	post-embryonic development	F33A8.5|E04A4.7|C03G5.1|Y82E9BR.3|Y37D8A.14|Y71H2AM.5|F59C6.5|W02F12.5|Y39B6A.3|C47G2.5|Y53F4B.22|W09C5.8|Y71F9AM.4|F55A12.8|ZK1098.1|Y45F10D.7|T22B11.5|B0280.9|T20B12.1|T20H4.5|Y48B6A.1|B0464.2|C50F2.3|ZK430.1|F58F12.1|Y55F3AR.3|T01H3.1|F43E2.7|ZK180.4|C37H5.5|Y59A8B.6
		6732	8.3539e-08	3.3109e-06	7	43	coenzyme metabolism	F33A8.5|F35G12.2|F58F12.1|T01H3.1|Y82E9BR.3|W02F12.5|C30F12.7
		45927	1e-07	3.3109e-06	30	1297	positive regulation of growth	F33A8.5|E04A4.7|C03G5.1|K04D7.1|Y71H2AM.5|W02F12.5|Y39B6A.3|Y71F9AM.4|W09C5.8|Y53F4B.22|F55A12.8|F17C11.9|ZK1098.1|F23B12.5|Y44F5A.1|Y45F10D.7|T22B11.5|F42C5.10|B0280.9|T20B12.1|T20H4.5|Y48B6A.1|C50F2.3|ZK430.1|Y55F3AR.3|F58F12.1|F43E2.7|C37H5.5|F28D1.1|Y59A8B.6
		9792	1.0251e-07	3.3109e-06	39	2101	embryonic development (sensu Metazoa)	F33A8.5|E04A4.7|C03G5.1|Y82E9BR.3|Y37D8A.14|Y71H2AM.5|K04D7.1|F21D5.1|F59C6.5|W02F12.5|F07A11.2|Y39B6A.3|Y69A2AR.18|C47G2.5|Y53F4B.22|W09C5.8|Y71F9AM.4|F55A12.8|F17C11.9|ZK1098.1|F23B12.5|T22B11.5|Y45F10D.7|F35G12.2|B0280.9|T20B12.1|T20H4.5|B0464.2|C50F2.3|ZK430.1|F58F12.1|T01H3.1|Y55F3AR.3|F43E2.7|Y54G11A.7|H02I12.5|C37H5.5|F28D1.1|Y59A8B.6
		51186	1.3588e-07	3.4509e-06	7	46	cofactor metabolism	F33A8.5|F35G12.2|F58F12.1|T01H3.1|Y82E9BR.3|W02F12.5|C30F12.7
		9790	1.4588e-07	3.4509e-06	39	2126	embryonic development	F33A8.5|E04A4.7|C03G5.1|Y82E9BR.3|Y37D8A.14|Y71H2AM.5|K04D7.1|F21D5.1|F59C6.5|W02F12.5|F07A11.2|Y39B6A.3|Y69A2AR.18|C47G2.5|Y53F4B.22|W09C5.8|Y71F9AM.4|F55A12.8|F17C11.9|ZK1098.1|F23B12.5|T22B11.5|Y45F10D.7|F35G12.2|B0280.9|T20B12.1|T20H4.5|B0464.2|C50F2.3|ZK430.1|F58F12.1|T01H3.1|Y55F3AR.3|F43E2.7|Y54G11A.7|H02I12.5|C37H5.5|F28D1.1|Y59A8B.6
		40008	1.9899e-07	3.4509e-06	30	1336	regulation of growth	F33A8.5|E04A4.7|C03G5.1|K04D7.1|Y71H2AM.5|W02F12.5|Y39B6A.3|Y71F9AM.4|W09C5.8|Y53F4B.22|F55A12.8|F17C11.9|ZK1098.1|F23B12.5|Y44F5A.1|Y45F10D.7|T22B11.5|F42C5.10|B0280.9|T20B12.1|T20H4.5|Y48B6A.1|C50F2.3|ZK430.1|Y55F3AR.3|F58F12.1|F43E2.7|C37H5.5|F28D1.1|Y59A8B.6
		48518	1.9899e-07	3.4509e-06	30	1336	positive regulation of biological process	F33A8.5|E04A4.7|C03G5.1|K04D7.1|Y71H2AM.5|W02F12.5|Y39B6A.3|Y71F9AM.4|W09C5.8|Y53F4B.22|F55A12.8|F17C11.9|ZK1098.1|F23B12.5|Y44F5A.1|Y45F10D.7|T22B11.5|F42C5.10|B0280.9|T20B12.1|T20H4.5|Y48B6A.1|C50F2.3|ZK430.1|Y55F3AR.3|F58F12.1|F43E2.7|C37H5.5|F28D1.1|Y59A8B.6
		46356	2.0299e-07	3.4509e-06	4	7	acetyl-CoA catabolism	F33A8.5|F35G12.2|W02F12.5|C30F12.7
		6099	2.0299e-07	3.4509e-06	4	7	tricarboxylic acid cycle	F33A8.5|F35G12.2|W02F12.5|C30F12.7
		9060	2.0299e-07	3.4509e-06	4	7	aerobic respiration	F33A8.5|F35G12.2|W02F12.5|C30F12.7
		51187	2.0299e-07	3.4509e-06	4	7	cofactor catabolism	F33A8.5|F35G12.2|W02F12.5|C30F12.7
		9109	2.0299e-07	3.4509e-06	4	7	coenzyme catabolism	F33A8.5|F35G12.2|W02F12.5|C30F12.7
		45333	4.0325e-07	6.5126e-06	4	8	cellular respiration	F33A8.5|F35G12.2|W02F12.5|C30F12.7
		15078	5.4494e-07	8.3817e-06	6	35	hydrogen ion transporter activity	F58F12.1|W09C5.8|T01H3.1|Y82E9BR.3|Y37D8A.14|Y71H2AM.5
		15077	6.4938e-07	9.5341e-06	6	36	monovalent inorganic cation transporter activity	F58F12.1|W09C5.8|T01H3.1|Y82E9BR.3|Y37D8A.14|Y71H2AM.5
		6084	1.1936e-06	1.6762e-05	4	10	acetyl-CoA metabolism	F33A8.5|F35G12.2|W02F12.5|C30F12.7
		7275	1.6791e-06	2.2597e-05	43	2738	development	F33A8.5|E04A4.7|C03G5.1|Y82E9BR.3|Y37D8A.14|Y71H2AM.5|K04D7.1|F21D5.1|F59C6.5|W02F12.5|F07A11.2|Y39B6A.3|Y69A2AR.18|C47G2.5|Y53F4B.22|W09C5.8|Y71F9AM.4|F55A12.8|F17C11.9|ZK1098.1|F23B12.5|Y44F5A.1|T22B11.5|Y45F10D.7|F35G12.2|T20B12.1|B0280.9|T20H4.5|C10G6.1|Y48B6A.1|B0464.2|C50F2.3|ZK430.1|F58F12.1|T01H3.1|Y55F3AR.3|F43E2.7|Y54G11A.7|ZK180.4|H02I12.5|C37H5.5|F28D1.1|Y59A8B.6
		6092	1.8549e-06	2.3965e-05	5	24	main pathways of carbohydrate metabolism	F33A8.5|F35G12.2|W02F12.5|C30F12.7|F23B12.5
		44262	3.7628e-06	4.6746e-05	6	48	cellular carbohydrate metabolism	F33A8.5|F35G12.2|C39D10.7|W02F12.5|C30F12.7|F23B12.5
		15980	4.1722e-06	4.912e-05	5	28	energy derivation by oxidation of organic compounds	F33A8.5|F35G12.2|W02F12.5|C30F12.7|F23B12.5
		15399	4.258e-06	4.912e-05	6	49	primary active transporter activity	F58F12.1|W09C5.8|T01H3.1|Y82E9BR.3|Y37D8A.14|Y71H2AM.5
		16675	6.8309e-06	6.895e-05	3	5	oxidoreductase activity, acting on heme group of donors	W09C5.8|Y37D8A.14|Y71H2AM.5
		16676	6.8309e-06	6.895e-05	3	5	oxidoreductase activity, acting on heme group of donors, oxygen as acceptor	W09C5.8|Y37D8A.14|Y71H2AM.5
		4129	6.8309e-06	6.895e-05	3	5	cytochrome-c oxidase activity	W09C5.8|Y37D8A.14|Y71H2AM.5
		15002	6.8309e-06	6.895e-05	3	5	heme-copper terminal oxidase activity	W09C5.8|Y37D8A.14|Y71H2AM.5
		5975	2.9706e-05	0.00029076	7	101	carbohydrate metabolism	F33A8.5|F35G12.2|C39D10.7|F21D5.1|W02F12.5|C30F12.7|F23B12.5
		5386	6.1325e-05	0.00058259	7	113	carrier activity	F58F12.1|R09H10.3|W09C5.8|T01H3.1|Y82E9BR.3|Y37D8A.14|Y71H2AM.5
		50789	7.1871e-05	0.00066327	30	1753	regulation of biological process	F33A8.5|E04A4.7|C03G5.1|K04D7.1|Y71H2AM.5|W02F12.5|Y39B6A.3|Y71F9AM.4|W09C5.8|Y53F4B.22|F55A12.8|F17C11.9|ZK1098.1|F23B12.5|Y44F5A.1|Y45F10D.7|T22B11.5|F42C5.10|B0280.9|T20B12.1|T20H4.5|Y48B6A.1|C50F2.3|ZK430.1|Y55F3AR.3|F58F12.1|F43E2.7|C37H5.5|F28D1.1|Y59A8B.6
		16417	7.9538e-05	0.00071363	2	2	S-acyltransferase activity	W02F12.5|F23B12.5
		5739	0.00011224	0.00097984	5	54	mitochondrion	F33A8.5|F35G12.2|E04A4.7|Y71H2AM.5|C30F12.7
		18987	0.00012014	0.0010212	8	169	osmoregulation	F33A8.5|C47G2.5|F42C5.10|C03G5.1|Y71F9AM.4|T01H3.1|Y71H2AM.5|F43E2.7
		42592	0.00012519	0.0010369	8	170	homeostasis	F33A8.5|C47G2.5|F42C5.10|C03G5.1|Y71F9AM.4|T01H3.1|Y71H2AM.5|F43E2.7
		16491	0.00012994	0.0010492	9	219	oxidoreductase activity	F35G12.2|C03G5.1|W09C5.8|Y37D8A.14|Y71H2AM.5|C30F12.7|R09B5.6|F54D5.7|T22B11.5
		44248	0.00014557	0.0011468	5	57	cellular catabolism	F33A8.5|F35G12.2|W02F12.5|C30F12.7|F23B12.5
		8324	0.00017991	0.0013836	7	134	cation transporter activity	F58F12.1|W09C5.8|T01H3.1|Y82E9BR.3|Y37D8A.14|Y71H2AM.5|F46G10.1
		7582	0.00040805	0.003051	44	3412	physiological process	C27A2.1|F33A8.5|F13D12.6|E04A4.7|C03G5.1|Y82E9BR.3|R09H10.3|Y37D8A.14|Y71H2AM.5|F21D5.1|W02F12.5|C30F12.7|Y39B6A.3|C47G2.5|Y53F4B.22|W09C5.8|Y71F9AM.4|F35G2.2|F41E6.6|F46G10.1|F23B12.5|C05G5.4|T22B11.5|Y45F10D.7|F35G12.2|F42C5.10|T20B12.1|B0280.9|T20H4.5|C39D10.7|C10G6.1|Y48B6A.1|R09B5.6|F54D5.7|C50F2.3|ZK430.1|C13C4.5|C01G10.9|F58F12.1|T01H3.1|Y55F3AR.3|F43E2.7|ZK180.4|Y59A8B.6
		19952	0.00041561	0.003051	24	1365	reproduction	F35G12.2|T20B12.1|Y37D8A.14|Y71H2AM.5|K04D7.1|F59C6.5|W02F12.5|Y48B6A.1|F07A11.2|C50F2.3|C47G2.5|F58F12.1|Y53F4B.22|T01H3.1|Y55F3AR.3|W09C5.8|F55A12.8|ZK180.4|F17C11.9|ZK1098.1|F23B12.5|Y44F5A.1|C37H5.5|Y59A8B.6
		4449	0.00047171	0.0033858	2	4	isocitrate dehydrogenase (NAD+) activity	F35G12.2|C30F12.7
		46961	0.00070726	0.0043932	3	20	hydrogen-transporting ATPase activity, rotational mechanism	F58F12.1|T01H3.1|Y82E9BR.3
		15985	0.00070726	0.0043932	3	20	energy coupled proton transport, down electrochemical gradient	F58F12.1|T01H3.1|Y82E9BR.3
		6753	0.00070726	0.0043932	3	20	nucleoside phosphate metabolism	F58F12.1|T01H3.1|Y82E9BR.3
		19829	0.00070726	0.0043932	3	20	cation-transporting ATPase activity	F58F12.1|T01H3.1|Y82E9BR.3
		6754	0.00070726	0.0043932	3	20	ATP biosynthesis	F58F12.1|T01H3.1|Y82E9BR.3
		15986	0.00070726	0.0043932	3	20	ATP synthesis coupled proton transport	F58F12.1|T01H3.1|Y82E9BR.3
		46933	0.00070726	0.0043932	3	20	hydrogen-transporting ATP synthase activity, rotational mechanism	F58F12.1|T01H3.1|Y82E9BR.3
		46034	0.00081987	0.004904	3	21	ATP metabolism	F58F12.1|T01H3.1|Y82E9BR.3
		6752	0.00081987	0.004904	3	21	group transfer coenzyme metabolism	F58F12.1|T01H3.1|Y82E9BR.3
		9056	0.0008916	0.0052361	5	84	catabolism	F33A8.5|F35G12.2|W02F12.5|C30F12.7|F23B12.5
		16469	0.00094327	0.0054406	3	22	proton-transporting two-sector ATPase complex	F58F12.1|T01H3.1|Y82E9BR.3
		9201	0.0010778	0.0057073	3	23	ribonucleoside triphosphate biosynthesis	F58F12.1|T01H3.1|Y82E9BR.3
		15992	0.0010778	0.0057073	3	23	proton transport	F58F12.1|T01H3.1|Y82E9BR.3
		9145	0.0010778	0.0057073	3	23	purine nucleoside triphosphate biosynthesis	F58F12.1|T01H3.1|Y82E9BR.3
		6818	0.0010778	0.0057073	3	23	hydrogen transport	F58F12.1|T01H3.1|Y82E9BR.3
		9206	0.0010778	0.0057073	3	23	purine ribonucleoside triphosphate biosynthesis	F58F12.1|T01H3.1|Y82E9BR.3
		4448	0.0011657	0.0058139	2	6	isocitrate dehydrogenase activity	F35G12.2|C30F12.7
		6118	0.0012031	0.0058139	8	238	electron transport	F33A8.5|E04A4.7|C03G5.1|W09C5.8|Y37D8A.14|Y71H2AM.5|T20H4.5|F54D5.7
		9142	0.001224	0.0058139	3	24	nucleoside triphosphate biosynthesis	F58F12.1|T01H3.1|Y82E9BR.3
		6119	0.001224	0.0058139	3	24	oxidative phosphorylation	F58F12.1|T01H3.1|Y82E9BR.3
		9144	0.001224	0.0058139	3	24	purine nucleoside triphosphate metabolism	F58F12.1|T01H3.1|Y82E9BR.3
		9205	0.001224	0.0058139	3	24	purine ribonucleoside triphosphate metabolism	F58F12.1|T01H3.1|Y82E9BR.3
		9199	0.001224	0.0058139	3	24	ribonucleoside triphosphate metabolism	F58F12.1|T01H3.1|Y82E9BR.3
		43234	0.0012983	0.0060777	7	186	protein complex	C01G10.9|F58F12.1|T01H3.1|Y82E9BR.3|W02F12.5|F46G10.1|F23B12.5
		6810	0.0013183	0.0060831	15	716	transport	F33A8.5|E04A4.7|C03G5.1|Y82E9BR.3|R09H10.3|Y37D8A.14|T20H4.5|Y71H2AM.5|F54D5.7|C13C4.5|F58F12.1|T01H3.1|W09C5.8|ZK180.4|F46G10.1
		9260	0.0015523	0.0067757	3	26	ribonucleotide biosynthesis	F58F12.1|T01H3.1|Y82E9BR.3
		9152	0.0015523	0.0067757	3	26	purine ribonucleotide biosynthesis	F58F12.1|T01H3.1|Y82E9BR.3
		9141	0.0015523	0.0067757	3	26	nucleoside triphosphate metabolism	F58F12.1|T01H3.1|Y82E9BR.3
		6164	0.0015523	0.0067757	3	26	purine nucleotide biosynthesis	F58F12.1|T01H3.1|Y82E9BR.3
		9259	0.0017352	0.0071857	3	27	ribonucleotide metabolism	F58F12.1|T01H3.1|Y82E9BR.3
		9150	0.0017352	0.0071857	3	27	purine ribonucleotide metabolism	F58F12.1|T01H3.1|Y82E9BR.3
		6163	0.0017352	0.0071857	3	27	purine nucleotide metabolism	F58F12.1|T01H3.1|Y82E9BR.3
		9108	0.0017352	0.0071857	3	27	coenzyme biosynthesis	F58F12.1|T01H3.1|Y82E9BR.3
		51234	0.0018248	0.0074609	16	818	establishment of localization	F33A8.5|E04A4.7|C03G5.1|Y82E9BR.3|R09H10.3|Y37D8A.14|T20H4.5|Y71H2AM.5|F54D5.7|C13C4.5|F58F12.1|Y53F4B.22|T01H3.1|W09C5.8|ZK180.4|F46G10.1
		42625	0.0019311	0.0076067	3	28	ATPase activity, coupled to transmembrane movement of ions	F58F12.1|T01H3.1|Y82E9BR.3
		43492	0.0019311	0.0076067	3	28	ATPase activity, coupled to movement of substances	F58F12.1|T01H3.1|Y82E9BR.3
		42626	0.0019311	0.0076067	3	28	ATPase activity, coupled to transmembrane movement of substances	F58F12.1|T01H3.1|Y82E9BR.3
		15075	0.0020874	0.0081232	7	202	ion transporter activity	F58F12.1|W09C5.8|T01H3.1|Y82E9BR.3|Y37D8A.14|Y71H2AM.5|F46G10.1
		51188	0.0021402	0.008181	3	29	cofactor biosynthesis	F58F12.1|T01H3.1|Y82E9BR.3
		51179	0.0021529	0.008181	16	831	localization	F33A8.5|E04A4.7|C03G5.1|Y82E9BR.3|R09H10.3|Y37D8A.14|T20H4.5|Y71H2AM.5|F54D5.7|C13C4.5|F58F12.1|Y53F4B.22|T01H3.1|W09C5.8|ZK180.4|F46G10.1
		16820	0.0023629	0.0088746	3	30	hydrolase activity, acting on acid anhydrides, catalyzing transmembrane movement of substances	F58F12.1|T01H3.1|Y82E9BR.3
		5737	0.00329	0.012214	7	219	cytoplasm	F33A8.5|F35G12.2|E04A4.7|C01G10.9|Y71H2AM.5|C30F12.7|F23B12.5
		9165	0.0036896	0.013391	3	35	nucleotide biosynthesis	F58F12.1|T01H3.1|Y82E9BR.3
		15405	0.0036896	0.013391	3	35	P-P-bond-hydrolysis-driven transporter activity	F58F12.1|T01H3.1|Y82E9BR.3
		5215	0.0056519	0.020281	11	516	transporter activity	E04A4.7|C13C4.5|F58F12.1|R09H10.3|W09C5.8|T01H3.1|Y82E9BR.3|Y37D8A.14|Y71H2AM.5|T20H4.5|F46G10.1
		8152	0.005714	0.020281	28	2026	metabolism	F33A8.5|E04A4.7|F13D12.6|C03G5.1|Y82E9BR.3|Y37D8A.14|Y71H2AM.5|F21D5.1|W02F12.5|C30F12.7|W09C5.8|F35G2.2|F41E6.6|F23B12.5|C05G5.4|Y45F10D.7|T22B11.5|F35G12.2|C39D10.7|T20H4.5|R09B5.6|F54D5.7|C50F2.3|C01G10.9|ZK430.1|F58F12.1|T01H3.1|Y59A8B.6
		8150	0.0057926	0.020337	57	5502	biological_process	F13D12.6|R09H10.3|K04D7.1|F21D5.1|F59C6.5|F55A12.8|F35G2.2|F46G10.1|ZK1098.1|F41E6.6|Y44F5A.1|Y45F10D.7|T22B11.5|C39D10.7|F54D5.7|C50F2.3|C01G10.9|C13C4.5|F58F12.1|Y55F3AR.3|T01H3.1|Y54G11A.7|H02I12.5|C37H5.5|F33A8.5|C27A2.1|E04A4.7|C03G5.1|Y82E9BR.3|Y37D8A.14|Y71H2AM.5|W02F12.5|C30F12.7|F07A11.2|Y39B6A.3|Y69A2AR.18|C47G2.5|W09C5.8|Y53F4B.22|Y71F9AM.4|F17C11.9|F23B12.5|C05G5.4|F35G12.2|F42C5.10|B…
		15672	0.0075544	0.026237	4	87	monovalent inorganic cation transport	F58F12.1|T01H3.1|Y82E9BR.3|F46G10.1
		9117	0.0089772	0.028474	3	48	nucleotide metabolism	F58F12.1|T01H3.1|Y82E9BR.3
		4149	0.0089917	0.028474	1	1	dihydrolipoyllysine-residue succinyltransferase activity	W02F12.5
		16748	0.0089917	0.028474	1	1	succinyltransferase activity	W02F12.5
		45254	0.0089917	0.028474	1	1	pyruvate dehydrogenase complex	F23B12.5
		30523	0.0089917	0.028474	1	1	dihydrolipoamide S-acyltransferase activity	F23B12.5
		45252	0.0089917	0.028474	1	1	oxoglutarate dehydrogenase complex	W02F12.5
		16418	0.0089917	0.028474	1	1	S-acetyltransferase activity	F23B12.5
		16751	0.0089917	0.028474	1	1	S-succinyltransferase activity	W02F12.5
		4742	0.0089917	0.028474	1	1	dihydrolipoyllysine-residue acetyltransferase activity	F23B12.5
		44237	0.010521	0.032993	24	1714	cellular metabolism	F33A8.5|F35G12.2|F13D12.6|E04A4.7|C03G5.1|Y82E9BR.3|Y37D8A.14|Y71H2AM.5|T20H4.5|C39D10.7|W02F12.5|C30F12.7|R09B5.6|F54D5.7|C50F2.3|ZK430.1|C01G10.9|F58F12.1|T01H3.1|W09C5.8|F41E6.6|F23B12.5|Y45F10D.7|Y59A8B.6
Active Module 13
Z score	10.506
# of genes in neighborhood	179	ontology: all
		curator: GO
		Overrepresentation
		Selected statistical test : Hypergeometric test
		Selected correction : Benjamini & Hochberg False Discovery Rate (FDR) correction
		Selected significance level : 0.05
		Testing option : Test cluster versus complete annotation
		The selected cluster :
		T23H2.5	F37B4.7	C15H11.6	R74.1	F54H12.6	F26F12.1	C47E12.5	C38C3.5	T02H6.11	F20G4.3	Y73B6A.5	C04G2.6	F08B1.1	ZK180.4	F52E1.1	C39D10.7	F23B12.7	F54D5.7	F38H4.9	Y59A8B.6	R05D3.7	ZK721.2	T05H4.14	F57H12.1	F53G12.1	T20B12.1	W02G9.2	C32D5.2	C54G4.8	C50F2.3	B0024.14	C18E9.9	C13C4.5	F26H9.6	C49H3.10	F21H12.4	F53F10.5	H06I04.3	C13F10.7	F10B5.6	T04C12.6	ZK430.1	T20H4.3	F25H2.5	T13H5.4	Y53C12B.1	F28B3.8	F09E5.1
		Number of genes selected : 55
		Total number of genes in annotation : 6784
		GO-ID	p-value	corr p-value# selected	# total	Description	Genes in test set
		40007	3.3972e-12	9.1723e-10	39	1764	growth	T27E9.2|H06I04.3|E04A4.7|Y37D8A.14|K04D7.1|W08D2.7|Y53C12B.1|F23B12.7|K07C5.4|F55A12.8|D2096.8|F17C11.9|ZK858.7|ZK1098.1|T02H6.11|Y45F10D.7|K07C5.6|C53H9.2|D1014.3|Y65B4BR.5|B0280.9|T20B12.1|W07E6.1|C47E12.4|C43G2.2|F32E10.1|Y48B6A.1|D1007.5|C50F2.3|C18A3.3|ZK430.1|F54H12.6|ZK180.4|Y76B12C.7|C37H5.5|C18E3.2|F28D1.1|Y59A8B.6|F59A2.4
		40010	2.4516e-11	2.2064e-09	31	1136	positive regulation of growth rate	T27E9.2|H06I04.3|E04A4.7|K04D7.1|W08D2.7|Y53C12B.1|F23B12.7|K07C5.4|F55A12.8|D2096.8|F17C11.9|ZK858.7|ZK1098.1|T02H6.11|Y45F10D.7|C53H9.2|Y65B4BR.5|D1014.3|B0280.9|T20B12.1|W07E6.1|C47E12.4|F32E10.1|Y48B6A.1|D1007.5|C50F2.3|ZK430.1|F54H12.6|C37H5.5|F28D1.1|Y59A8B.6
		40009	2.4516e-11	2.2064e-09	31	1136	regulation of growth rate	T27E9.2|H06I04.3|E04A4.7|K04D7.1|W08D2.7|Y53C12B.1|F23B12.7|K07C5.4|F55A12.8|D2096.8|F17C11.9|ZK858.7|ZK1098.1|T02H6.11|Y45F10D.7|C53H9.2|Y65B4BR.5|D1014.3|B0280.9|T20B12.1|W07E6.1|C47E12.4|F32E10.1|Y48B6A.1|D1007.5|C50F2.3|ZK430.1|F54H12.6|C37H5.5|F28D1.1|Y59A8B.6
		40008	5.0987e-11	3.4416e-09	33	1336	regulation of growth	T27E9.2|H06I04.3|E04A4.7|K04D7.1|W08D2.7|Y53C12B.1|F23B12.7|K07C5.4|F55A12.8|D2096.8|F17C11.9|ZK858.7|ZK1098.1|T02H6.11|Y45F10D.7|C53H9.2|D1014.3|Y65B4BR.5|B0280.9|T20B12.1|W07E6.1|C47E12.4|C43G2.2|F32E10.1|Y48B6A.1|D1007.5|C50F2.3|ZK430.1|F54H12.6|C37H5.5|F28D1.1|F59A2.4|Y59A8B.6
		45927	1.3842e-10	6.9461e-09	32	1297	positive regulation of growth	T27E9.2|H06I04.3|E04A4.7|K04D7.1|W08D2.7|Y53C12B.1|F23B12.7|K07C5.4|F55A12.8|D2096.8|F17C11.9|ZK858.7|ZK1098.1|T02H6.11|Y45F10D.7|C53H9.2|D1014.3|Y65B4BR.5|B0280.9|T20B12.1|W07E6.1|C47E12.4|C43G2.2|F32E10.1|Y48B6A.1|D1007.5|C50F2.3|ZK430.1|F54H12.6|C37H5.5|F28D1.1|Y59A8B.6
		9792	1.9823e-10	6.9461e-09	40	2101	embryonic development (sensu Metazoa)	H06I04.3|F32D1.9|E04A4.7|Y37D8A.14|K04D7.1|W08D2.7|Y53C12B.1|F25H2.5|K07C5.4|F55A12.8|F54D5.14|D2096.8|F17C11.9|F11A10.8|ZK858.7|ZK1098.1|T02H6.11|B0303.3|Y45F10D.7|K07C5.6|C53H9.2|D1014.3|Y65B4BR.5|B0280.9|T20B12.1|C13F10.7|W07E6.1|C47E12.4|F32E10.1|T13H5.4|C50F2.3|C18A3.3|ZK430.1|F54H12.6|Y76B12C.7|C37H5.5|C18E3.2|F28D1.1|Y59A8B.6|F59A2.4
		2119	2.0663e-10	6.9461e-09	31	1231	larval development (sensu Nematoda)	H06I04.3|E04A4.7|Y37D8A.14|W08D2.7|F23B12.7|K07C5.4|F55A12.8|D2096.8|ZK1098.1|T02H6.11|Y45F10D.7|K07C5.6|C53H9.2|Y65B4BR.5|D1014.3|B0280.9|T20B12.1|W07E6.1|C47E12.4|F32E10.1|Y48B6A.1|C50F2.3|C18A3.3|ZK430.1|F54H12.6|ZK180.4|Y76B12C.7|C37H5.5|C18E3.2|F59A2.4|Y59A8B.6
		2164	2.1109e-10	6.9461e-09	31	1232	larval development	H06I04.3|E04A4.7|Y37D8A.14|W08D2.7|F23B12.7|K07C5.4|F55A12.8|D2096.8|ZK1098.1|T02H6.11|Y45F10D.7|K07C5.6|C53H9.2|Y65B4BR.5|D1014.3|B0280.9|T20B12.1|W07E6.1|C47E12.4|F32E10.1|Y48B6A.1|C50F2.3|C18A3.3|ZK430.1|F54H12.6|ZK180.4|Y76B12C.7|C37H5.5|C18E3.2|F59A2.4|Y59A8B.6
		9790	2.9584e-10	6.9461e-09	40	2126	embryonic development	H06I04.3|F32D1.9|E04A4.7|Y37D8A.14|K04D7.1|W08D2.7|Y53C12B.1|F25H2.5|K07C5.4|F55A12.8|F54D5.14|D2096.8|F17C11.9|F11A10.8|ZK858.7|ZK1098.1|T02H6.11|B0303.3|Y45F10D.7|K07C5.6|C53H9.2|D1014.3|Y65B4BR.5|B0280.9|T20B12.1|C13F10.7|W07E6.1|C47E12.4|F32E10.1|T13H5.4|C50F2.3|C18A3.3|ZK430.1|F54H12.6|Y76B12C.7|C37H5.5|C18E3.2|F28D1.1|Y59A8B.6|F59A2.4
		9791	3.0254e-10	6.9461e-09	32	1335	post-embryonic development	H06I04.3|E04A4.7|Y37D8A.14|W08D2.7|F23B12.7|K07C5.4|F55A12.8|D2096.8|ZK1098.1|T02H6.11|Y45F10D.7|K07C5.6|C53H9.2|Y65B4BR.5|D1014.3|B0280.9|T20B12.1|W07E6.1|C47E12.4|F32E10.1|Y48B6A.1|T13H5.4|C50F2.3|C18A3.3|ZK430.1|F54H12.6|ZK180.4|Y76B12C.7|C37H5.5|C18E3.2|Y59A8B.6|F59A2.4
		7275	3.0787e-10	6.9461e-09	45	2738	development	H06I04.3|F32D1.9|E04A4.7|Y37D8A.14|K04D7.1|W08D2.7|Y53C12B.1|F25H2.5|F23B12.7|K07C5.4|F55A12.8|F54D5.14|D2096.8|F17C11.9|F11A10.8|ZK858.7|ZK1098.1|T02H6.11|Y45F10D.7|B0303.3|K07C5.6|C53H9.2|D1014.3|Y65B4BR.5|B0280.9|T20B12.1|C13F10.7|W07E6.1|C47E12.4|C43G2.2|F32E10.1|Y48B6A.1|ZK1128.5|T13H5.4|C50F2.3|C18A3.3|ZK430.1|F54H12.6|ZK180.4|Y76B12C.7|C37H5.5|C18E3.2|F28D1.1|Y59A8B.6|F59A2.4
		48518	3.0872e-10	6.9461e-09	32	1336	positive regulation of biological process	T27E9.2|H06I04.3|E04A4.7|K04D7.1|W08D2.7|Y53C12B.1|F23B12.7|K07C5.4|F55A12.8|D2096.8|F17C11.9|ZK858.7|ZK1098.1|T02H6.11|Y45F10D.7|C53H9.2|D1014.3|Y65B4BR.5|B0280.9|T20B12.1|W07E6.1|C47E12.4|C43G2.2|F32E10.1|Y48B6A.1|D1007.5|C50F2.3|ZK430.1|F54H12.6|C37H5.5|F28D1.1|Y59A8B.6
		19952	3.0133e-09	6.2585e-08	31	1365	reproduction	H06I04.3|K04D7.1|Y37D8A.14|W08D2.7|Y53C12B.1|F25H2.5|F23B12.7|K07C5.4|F55A12.8|D2096.8|F17C11.9|ZK858.7|ZK1098.1|T02H6.11|C53H9.2|D1014.3|Y65B4BR.5|T20B12.1|W07E6.1|C47E12.4|F32E10.1|Y48B6A.1|Y54E10A.10|ZK1128.5|T13H5.4|C50F2.3|C18A3.3|ZK180.4|Y76B12C.7|C37H5.5|Y59A8B.6
		50789	8.2054e-08	1.5825e-06	33	1753	regulation of biological process	T27E9.2|H06I04.3|E04A4.7|K04D7.1|W08D2.7|Y53C12B.1|F23B12.7|K07C5.4|F55A12.8|D2096.8|F17C11.9|ZK858.7|ZK1098.1|T02H6.11|Y45F10D.7|C53H9.2|D1014.3|Y65B4BR.5|B0280.9|T20B12.1|W07E6.1|C47E12.4|C43G2.2|F32E10.1|Y48B6A.1|D1007.5|C50F2.3|ZK430.1|F54H12.6|C37H5.5|F28D1.1|F59A2.4|Y59A8B.6
		7276	1.3857e-06	2.4943e-05	17	571	gametogenesis	Y65B4BR.5|T20B12.1|Y37D8A.14|W07E6.1|W08D2.7|F32E10.1|ZK1128.5|F25H2.5|Y53C12B.1|F23B12.7|T13H5.4|K07C5.4|D2096.8|Y76B12C.7|ZK858.7|ZK1098.1|Y59A8B.6
		19953	2.9551e-06	4.9867e-05	17	603	sexual reproduction	Y65B4BR.5|T20B12.1|Y37D8A.14|W07E6.1|W08D2.7|F32E10.1|ZK1128.5|F25H2.5|Y53C12B.1|F23B12.7|T13H5.4|K07C5.4|D2096.8|Y76B12C.7|ZK858.7|ZK1098.1|Y59A8B.6
		6122	6.4543e-05	0.0010251	2	2	mitochondrial electron transport, ubiquinol to cytochrome c	T27E9.2|T02H6.11
		40035	0.00017983	0.0026974	12	445	hermaphrodite genital morphogenesis	C53H9.2|Y65B4BR.5|C18A3.3|K07C5.4|T20B12.1|F55A12.8|D2096.8|C43G2.2|Y48B6A.1|ZK1128.5|F25H2.5|T13H5.4
		35112	0.00020825	0.0029594	12	452	genitalia morphogenesis	C53H9.2|Y65B4BR.5|C18A3.3|K07C5.4|T20B12.1|F55A12.8|D2096.8|C43G2.2|Y48B6A.1|ZK1128.5|F25H2.5|T13H5.4
		9887	0.00027136	0.0036634	12	465	organ morphogenesis	C53H9.2|Y65B4BR.5|C18A3.3|K07C5.4|T20B12.1|F55A12.8|D2096.8|C43G2.2|Y48B6A.1|ZK1128.5|F25H2.5|T13H5.4
		7548	0.00029966	0.0038528	12	470	sex differentiation	C53H9.2|Y65B4BR.5|C18A3.3|K07C5.4|T20B12.1|F55A12.8|D2096.8|C43G2.2|Y48B6A.1|ZK1128.5|F25H2.5|T13H5.4
		42775	0.00038323	0.0039797	2	4	ATP synthesis coupled electron transport (sensu Eukaryota)	T27E9.2|T02H6.11
		42773	0.00038323	0.0039797	2	4	ATP synthesis coupled electron transport	T27E9.2|T02H6.11
		16681	0.00038323	0.0039797	2	4	oxidoreductase activity, acting on diphenols and related substances as donors, cytochrome as acceptor	T27E9.2|T02H6.11
		16679	0.00038323	0.0039797	2	4	oxidoreductase activity, acting on diphenols and related substances as donors	T27E9.2|T02H6.11
		8121	0.00038323	0.0039797	2	4	ubiquinol-cytochrome-c reductase activity	T27E9.2|T02H6.11
		48513	0.00044778	0.0044778	12	491	organ development	C53H9.2|Y65B4BR.5|C18A3.3|K07C5.4|T20B12.1|F55A12.8|D2096.8|C43G2.2|Y48B6A.1|ZK1128.5|F25H2.5|T13H5.4
		8150	0.00090639	0.0087402	53	5502	biological_process	F32D1.9|K04D7.1|Y53C12B.1|F37B4.7|F54D5.14|F55A12.8|ZK858.7|ZK1098.1|B0303.3|Y45F10D.7|K07C5.6|Y65B4BR.5|C39D10.7|C47E12.4|F32E10.1|Y54E10A.10|D1007.5|F54D5.7|C50F2.3|T08G2.3|C18A3.3|C13C4.5|Y76B12C.7|C18E3.2|C37H5.5|F59A2.4|T27E9.2|H06I04.3|E04A4.7|Y37D8A.14|W08D2.7|F25H2.5|F23B12.7|K07C5.4|D2096.8|F17C11.9|F11A10.8|T02H6.11|C53H9.2|D1014.3|B0280.9|T20B12.1|C13F10.7|W07E6.1|C43G2.2|Y48B6A.1|ZK11…
		35264	0.0024075	0.021667	9	365	body growth	Y65B4BR.5|K07C5.4|W07E6.1|C43G2.2|ZK858.7|D1007.5|T02H6.11|F59A2.4|Y59A8B.6
		40014	0.0024075	0.021667	9	365	regulation of body size	Y65B4BR.5|K07C5.4|W07E6.1|C43G2.2|ZK858.7|D1007.5|T02H6.11|F59A2.4|Y59A8B.6
		15078	0.002747	0.023926	3	35	hydrogen ion transporter activity	T27E9.2|Y37D8A.14|T02H6.11
		15077	0.0029796	0.025141	3	36	monovalent inorganic cation transporter activity	T27E9.2|Y37D8A.14|T02H6.11
		3995	0.0040436	0.033084	2	12	acyl-CoA dehydrogenase activity	F54D5.7|T08G2.3
Active Module 14
Z score	10.409
# of genes in neighborhood	246	ontology: all
		curator: GO
		Overrepresentation
		Selected statistical test : Hypergeometric test
		Selected correction : Benjamini & Hochberg False Discovery Rate (FDR) correction
		Selected significance level : 0.05
		Testing option : Test cluster versus complete annotation
		The selected cluster :
		T23H2.5	F37B4.7	R09B5.6	R74.1	F56D3.1	C47E12.5	T25G3.3	T02H6.11	F33A8.5	Y39G10AL.3	ZK180.4	F52E1.1	F35G2.2	C36B1.4	F33H2.6	C26D10.2	F10G7.8	C47E12.2	B0205.3	C08B11.5	C50F2.3	B0024.14	T06E6.2	T22G5.2	H06I04.3	T05H10.5	C36B1.5	H31G24.4	T04C12.6	F25H2.5	F20H11.3	C56C10.8	F19B6.2	C56G7.1	R13A5.1	F56D2.6	C26E6.4	H06O01.1	F23F1.5	T05H4.6	C27A2.1	C03C10.1	T20B3.2	F41G4.2	R13A5.12	C34E10.2	C23H3.7	C53D5.6
		Number of genes selected : 81
		Total number of genes in annotation : 6784
		GO-ID	p-value	corr p-value# selected	# total	Description	Genes in test set
		2119	1.8633e-13	3.9261e-11	44	1231	larval development (sensu Nematoda)	H06I04.3|F33A8.5|F20D12.1|E04A4.7|F23F1.5|Y37D8A.14|Y71H2AM.5|T25G3.3|W08D2.7|Y39B6A.14|C36B1.5|E02H1.1|C47E12.2|Y71F9AM.4|F55A12.8|K02F2.2|T02H6.11|Y45F10D.7|T05H4.6|Y65B4BR.5|D1014.3|T20B12.1|B0280.9|C43E11.9|F32E10.1|Y48B6A.1|B0464.2|C50F2.3|M28.5|Y46G5A.4|C18A3.3|E02H1.6|F55F8.2|T21B10.7|ZK430.1|F21C3.5|Y55F3AR.3|F59E10.3|ZK180.4|F55F10.1|C37H5.5|F59A2.4|Y59A8B.6|F56D2.6
		2164	1.9199e-13	3.9261e-11	44	1232	larval development	H06I04.3|F33A8.5|F20D12.1|E04A4.7|F23F1.5|Y37D8A.14|Y71H2AM.5|T25G3.3|W08D2.7|Y39B6A.14|C36B1.5|E02H1.1|C47E12.2|Y71F9AM.4|F55A12.8|K02F2.2|T02H6.11|Y45F10D.7|T05H4.6|Y65B4BR.5|D1014.3|T20B12.1|B0280.9|C43E11.9|F32E10.1|Y48B6A.1|B0464.2|C50F2.3|M28.5|Y46G5A.4|C18A3.3|E02H1.6|F55F8.2|T21B10.7|ZK430.1|F21C3.5|Y55F3AR.3|F59E10.3|ZK180.4|F55F10.1|C37H5.5|F59A2.4|Y59A8B.6|F56D2.6
		40007	4.2702e-13	5.8217e-11	52	1764	growth	F23F1.5|K04D7.1|Y39B6A.14|Y53C12B.1|F43G9.1|C47E12.2|F55A12.8|K02F2.2|Y45F10D.7|Y65B4BR.5|C43E11.9|F32E10.1|C50F2.3|M28.5|F55F8.2|E02H1.6|C18A3.3|Y55F3AR.3|T05H10.6|F55F10.1|C37H5.5|F19H6.1|F56D2.6|F59A2.4|F33A8.5|H06I04.3|F20D12.1|E04A4.7|C03G5.1|Y71H2AM.5|Y37D8A.14|T25G3.3|W08D2.7|C36B1.5|E02H1.1|Y71F9AM.4|F17C11.9|F23B12.5|T02H6.11|T05H4.6|D1014.3|B0280.9|T20B12.1|Y48B6A.1|B0464.2|Y46G5A.4|T21…
		9791	6.9078e-13	7.0632e-11	45	1335	post-embryonic development	H06I04.3|F33A8.5|F20D12.1|E04A4.7|F23F1.5|C03G5.1|Y37D8A.14|Y71H2AM.5|T25G3.3|W08D2.7|Y39B6A.14|C36B1.5|E02H1.1|C47E12.2|Y71F9AM.4|F55A12.8|K02F2.2|T02H6.11|Y45F10D.7|T05H4.6|Y65B4BR.5|D1014.3|T20B12.1|B0280.9|C43E11.9|F32E10.1|Y48B6A.1|B0464.2|C50F2.3|M28.5|Y46G5A.4|C18A3.3|E02H1.6|F55F8.2|T21B10.7|ZK430.1|F21C3.5|Y55F3AR.3|F59E10.3|ZK180.4|F55F10.1|C37H5.5|F59A2.4|Y59A8B.6|F56D2.6
		40010	4.4543e-11	3.0363e-09	39	1136	positive regulation of growth rate	H06I04.3|F33A8.5|E04A4.7|F23F1.5|C03G5.1|Y71H2AM.5|K04D7.1|T25G3.3|W08D2.7|Y39B6A.14|C36B1.5|Y53C12B.1|E02H1.1|F43G9.1|C47E12.2|F55A12.8|F17C11.9|F23B12.5|T02H6.11|Y45F10D.7|Y65B4BR.5|D1014.3|B0280.9|T20B12.1|C43E11.9|F32E10.1|Y48B6A.1|C50F2.3|F55F8.2|F21C3.5|ZK430.1|Y55F3AR.3|T05H10.6|F55F10.1|C37H5.5|F28D1.1|F19H6.1|F56D2.6|Y59A8B.6
		40009	4.4543e-11	3.0363e-09	39	1136	regulation of growth rate	H06I04.3|F33A8.5|E04A4.7|F23F1.5|C03G5.1|Y71H2AM.5|K04D7.1|T25G3.3|W08D2.7|Y39B6A.14|C36B1.5|Y53C12B.1|E02H1.1|F43G9.1|C47E12.2|F55A12.8|F17C11.9|F23B12.5|T02H6.11|Y45F10D.7|Y65B4BR.5|D1014.3|B0280.9|T20B12.1|C43E11.9|F32E10.1|Y48B6A.1|C50F2.3|F55F8.2|F21C3.5|ZK430.1|Y55F3AR.3|T05H10.6|F55F10.1|C37H5.5|F28D1.1|F19H6.1|F56D2.6|Y59A8B.6
		40008	8.3863e-11	4.9e-09	42	1336	regulation of growth	H06I04.3|F33A8.5|E04A4.7|F23F1.5|C03G5.1|Y71H2AM.5|K04D7.1|T25G3.3|W08D2.7|Y39B6A.14|C36B1.5|Y53C12B.1|E02H1.1|F43G9.1|C47E12.2|Y71F9AM.4|F55A12.8|F17C11.9|K02F2.2|F23B12.5|T02H6.11|Y45F10D.7|Y65B4BR.5|D1014.3|B0280.9|T20B12.1|C43E11.9|F32E10.1|Y48B6A.1|C50F2.3|F55F8.2|ZK430.1|F21C3.5|Y55F3AR.3|T05H10.6|F55F10.1|C37H5.5|F28D1.1|F19H6.1|F59A2.4|F56D2.6|Y59A8B.6
		19952	1.7135e-10	8.7603e-09	42	1365	reproduction	H06I04.3|F20D12.1|F23F1.5|Y37D8A.14|Y71H2AM.5|K04D7.1|T25G3.3|W08D2.7|C36B1.5|Y53C12B.1|F25H2.5|E02H1.1|F43G9.1|C47E12.2|F55A12.8|ZK20.3|C09H10.8|F17C11.9|F23B12.5|T02H6.11|T05H4.6|F35G12.2|Y65B4BR.5|D1014.3|T20B12.1|C43E11.9|F32E10.1|Y48B6A.1|C50F2.3|Y46G5A.4|C18A3.3|F55F8.2|T21B10.7|F21C3.5|Y55F3AR.3|F59E10.3|T05H10.6|ZK180.4|F55F10.1|C37H5.5|F56D2.6|Y59A8B.6
		9792	6.0625e-10	2.3383e-08	52	2101	embryonic development (sensu Metazoa)	F23F1.5|K04D7.1|Y53C12B.1|F43G9.1|C47E12.2|F55A12.8|K02F2.2|R06A4.8|Y45F10D.7|Y65B4BR.5|F32E10.1|C50F2.3|M28.5|C18A3.3|Y55F3AR.3|T05H10.6|Y54G11A.7|C37H5.5|F56D2.6|F59A2.4|F33A8.5|H06I04.3|F20D12.1|E04A4.7|K08F11.3|C03G5.1|Y71H2AM.5|Y37D8A.14|T25G3.3|W08D2.7|C36B1.5|F25H2.5|E02H1.1|Y71F9AM.4|C09H10.8|F17C11.9|F23B12.5|T02H6.11|T05H4.6|F35G12.2|D1014.3|B0280.9|T20B12.1|B0464.2|Y46G5A.4|T21B10.7|F2…
		7275	6.1857e-10	2.3383e-08	60	2738	development	F23F1.5|K04D7.1|Y39B6A.14|Y53C12B.1|F43G9.1|C47E12.2|F55A12.8|K02F2.2|R06A4.8|Y45F10D.7|Y65B4BR.5|C43E11.9|F32E10.1|C50F2.3|M28.5|C18A3.3|F55F8.2|E02H1.6|Y55F3AR.3|T05H10.6|Y54G11A.7|F55F10.1|C37H5.5|F19H6.1|F56D2.6|F59A2.4|F33A8.5|H06I04.3|F20D12.1|K08F11.3|E04A4.7|C03G5.1|Y37D8A.14|Y71H2AM.5|T25G3.3|W08D2.7|C36B1.5|F25H2.5|E02H1.1|Y71F9AM.4|C09H10.8|F17C11.9|F23B12.5|T02H6.11|T05H4.6|F35G12.2|D…
		45927	6.2887e-10	2.3383e-08	40	1297	positive regulation of growth	H06I04.3|F33A8.5|E04A4.7|F23F1.5|C03G5.1|Y71H2AM.5|K04D7.1|T25G3.3|W08D2.7|Y39B6A.14|C36B1.5|Y53C12B.1|E02H1.1|F43G9.1|C47E12.2|Y71F9AM.4|F55A12.8|F17C11.9|F23B12.5|T02H6.11|Y45F10D.7|Y65B4BR.5|D1014.3|B0280.9|T20B12.1|C43E11.9|F32E10.1|Y48B6A.1|C50F2.3|F55F8.2|ZK430.1|F21C3.5|Y55F3AR.3|T05H10.6|F55F10.1|C37H5.5|F28D1.1|F19H6.1|F56D2.6|Y59A8B.6
		9790	9.7227e-10	3.3138e-08	52	2126	embryonic development	F23F1.5|K04D7.1|Y53C12B.1|F43G9.1|C47E12.2|F55A12.8|K02F2.2|R06A4.8|Y45F10D.7|Y65B4BR.5|F32E10.1|C50F2.3|M28.5|C18A3.3|Y55F3AR.3|T05H10.6|Y54G11A.7|C37H5.5|F56D2.6|F59A2.4|F33A8.5|H06I04.3|F20D12.1|E04A4.7|K08F11.3|C03G5.1|Y71H2AM.5|Y37D8A.14|T25G3.3|W08D2.7|C36B1.5|F25H2.5|E02H1.1|Y71F9AM.4|C09H10.8|F17C11.9|F23B12.5|T02H6.11|T05H4.6|F35G12.2|D1014.3|B0280.9|T20B12.1|B0464.2|Y46G5A.4|T21B10.7|F2…
		48518	1.579e-09	4.9678e-08	40	1336	positive regulation of biological process	H06I04.3|F33A8.5|E04A4.7|F23F1.5|C03G5.1|Y71H2AM.5|K04D7.1|T25G3.3|W08D2.7|Y39B6A.14|C36B1.5|Y53C12B.1|E02H1.1|F43G9.1|C47E12.2|Y71F9AM.4|F55A12.8|F17C11.9|F23B12.5|T02H6.11|Y45F10D.7|Y65B4BR.5|D1014.3|B0280.9|T20B12.1|C43E11.9|F32E10.1|Y48B6A.1|C50F2.3|F55F8.2|ZK430.1|F21C3.5|Y55F3AR.3|T05H10.6|F55F10.1|C37H5.5|F28D1.1|F19H6.1|F56D2.6|Y59A8B.6
		5739	1.9398e-07	5.667e-06	8	54	mitochondrion	F33A8.5|F35G12.2|C47E12.2|E04A4.7|Y71H2AM.5|F54D8.2|C30F12.7|F43G9.1
		50789	4.4234e-07	1.2061e-05	42	1753	regulation of biological process	H06I04.3|F33A8.5|E04A4.7|F23F1.5|C03G5.1|Y71H2AM.5|K04D7.1|T25G3.3|W08D2.7|Y39B6A.14|C36B1.5|Y53C12B.1|E02H1.1|F43G9.1|C47E12.2|Y71F9AM.4|F55A12.8|F17C11.9|K02F2.2|F23B12.5|T02H6.11|Y45F10D.7|Y65B4BR.5|D1014.3|B0280.9|T20B12.1|C43E11.9|F32E10.1|Y48B6A.1|C50F2.3|F55F8.2|ZK430.1|F21C3.5|Y55F3AR.3|T05H10.6|F55F10.1|C37H5.5|F28D1.1|F19H6.1|F59A2.4|F56D2.6|Y59A8B.6
		51187	6.4257e-07	1.314e-05	4	7	cofactor catabolism	F33A8.5|F35G12.2|C30F12.7|F43G9.1
		46356	6.4257e-07	1.314e-05	4	7	acetyl-CoA catabolism	F33A8.5|F35G12.2|C30F12.7|F43G9.1
		6099	6.4257e-07	1.314e-05	4	7	tricarboxylic acid cycle	F33A8.5|F35G12.2|C30F12.7|F43G9.1
		9060	6.4257e-07	1.314e-05	4	7	aerobic respiration	F33A8.5|F35G12.2|C30F12.7|F43G9.1
		9109	6.4257e-07	1.314e-05	4	7	coenzyme catabolism	F33A8.5|F35G12.2|C30F12.7|F43G9.1
		15980	7.3402e-07	1.4296e-05	6	28	energy derivation by oxidation of organic compounds	F33A8.5|F35G12.2|C30F12.7|R06A4.8|F23B12.5|F43G9.1
		45333	1.2735e-06	2.3485e-05	4	8	cellular respiration	F33A8.5|F35G12.2|C30F12.7|F43G9.1
		44262	1.3207e-06	2.3485e-05	7	48	cellular carbohydrate metabolism	F33A8.5|F35G12.2|C39D10.7|C30F12.7|R06A4.8|F23B12.5|F43G9.1
		7276	2.0559e-06	3.5035e-05	21	571	gametogenesis	F35G12.2|F20D12.1|F23F1.5|Y65B4BR.5|T20B12.1|Y37D8A.14|Y71H2AM.5|T25G3.3|W08D2.7|F32E10.1|F25H2.5|Y53C12B.1|E02H1.1|C47E12.2|F55F8.2|F21C3.5|C09H10.8|T05H10.6|F55F10.1|F23B12.5|Y59A8B.6
		6084	3.7514e-06	6.1372e-05	4	10	acetyl-CoA metabolism	F33A8.5|F35G12.2|C30F12.7|F43G9.1
		19953	4.9244e-06	7.7465e-05	21	603	sexual reproduction	F35G12.2|F20D12.1|F23F1.5|Y65B4BR.5|T20B12.1|Y37D8A.14|Y71H2AM.5|T25G3.3|W08D2.7|F32E10.1|F25H2.5|Y53C12B.1|E02H1.1|C47E12.2|F55F8.2|F21C3.5|C09H10.8|T05H10.6|F55F10.1|F23B12.5|Y59A8B.6
		4449	6.5048e-06	9.8536e-05	3	4	isocitrate dehydrogenase (NAD+) activity	F35G12.2|C30F12.7|F43G9.1
		6092	7.6222e-06	0.00011134	5	24	main pathways of carbohydrate metabolism	F33A8.5|F35G12.2|C30F12.7|F23B12.5|F43G9.1
		5737	9.3747e-06	0.00013222	12	219	cytoplasm	F33A8.5|F35G12.2|M28.5|C47E12.2|D1014.3|E04A4.7|F59E10.3|Y71H2AM.5|F54D8.2|C30F12.7|F23B12.5|F43G9.1
		16675	1.6122e-05	0.00019981	3	5	oxidoreductase activity, acting on heme group of donors	Y37D8A.14|Y71H2AM.5|F54D8.2
		15002	1.6122e-05	0.00019981	3	5	heme-copper terminal oxidase activity	Y37D8A.14|Y71H2AM.5|F54D8.2
		16676	1.6122e-05	0.00019981	3	5	oxidoreductase activity, acting on heme group of donors, oxygen as acceptor	Y37D8A.14|Y71H2AM.5|F54D8.2
		4129	1.6122e-05	0.00019981	3	5	cytochrome-c oxidase activity	Y37D8A.14|Y71H2AM.5|F54D8.2
		5975	2.3968e-05	0.00028833	8	101	carbohydrate metabolism	F33A8.5|F35G12.2|C39D10.7|C30F12.7|R06A4.8|F23B12.5|D2096.3|F43G9.1
		6091	2.5752e-05	0.00030093	13	283	generation of precursor metabolites and energy	F33A8.5|F35G12.2|E04A4.7|C03G5.1|Y71H2AM.5|Y37D8A.14|C30F12.7|F54D5.7|F43G9.1|F54D8.2|R06A4.8|T02H6.11|F23B12.5
		18987	2.8787e-05	0.00032705	10	169	osmoregulation	F33A8.5|C47E12.2|D1014.3|F23F1.5|C03G5.1|Y71F9AM.4|F59E10.3|Y71H2AM.5|T05H10.6|F55F10.1
		42592	3.0293e-05	0.00033486	10	170	homeostasis	F33A8.5|C47E12.2|D1014.3|F23F1.5|C03G5.1|Y71F9AM.4|F59E10.3|Y71H2AM.5|T05H10.6|F55F10.1
		4448	3.1966e-05	0.00034405	3	6	isocitrate dehydrogenase activity	F35G12.2|C30F12.7|F43G9.1
		16491	5.1223e-05	0.00053718	11	219	oxidoreductase activity	F35G12.2|C03G5.1|Y37D8A.14|Y71H2AM.5|F54D8.2|C30F12.7|R09B5.6|R04B5.5|T02H6.11|F54D5.7|F43G9.1
		40035	5.6989e-05	0.00058271	16	445	hermaphrodite genital morphogenesis	F35G12.2|Y65B4BR.5|T20B12.1|C43E11.9|Y48B6A.1|C36B1.5|F25H2.5|F43G9.1|C18A3.3|T21B10.7|F21C3.5|Y55F3AR.3|Y71F9AM.4|F55A12.8|C09H10.8|F19H6.1
		35112	6.8751e-05	0.00068584	16	452	genitalia morphogenesis	F35G12.2|Y65B4BR.5|T20B12.1|C43E11.9|Y48B6A.1|C36B1.5|F25H2.5|F43G9.1|C18A3.3|T21B10.7|F21C3.5|Y55F3AR.3|Y71F9AM.4|F55A12.8|C09H10.8|F19H6.1
		9887	9.6393e-05	0.00093868	16	465	organ morphogenesis	F35G12.2|Y65B4BR.5|T20B12.1|C43E11.9|Y48B6A.1|C36B1.5|F25H2.5|F43G9.1|C18A3.3|T21B10.7|F21C3.5|Y55F3AR.3|Y71F9AM.4|F55A12.8|C09H10.8|F19H6.1
		7548	0.00010939	0.0010404	16	470	sex differentiation	F35G12.2|Y65B4BR.5|T20B12.1|C43E11.9|Y48B6A.1|C36B1.5|F25H2.5|F43G9.1|C18A3.3|T21B10.7|F21C3.5|Y55F3AR.3|Y71F9AM.4|F55A12.8|C09H10.8|F19H6.1
		7582	0.0001791	0.0016572	57	3412	physiological process	F23F1.5|F33H2.6|R09H10.3|F43G9.1|F53G2.7|F37B4.7|C47E12.2|Y71G12B.27|F35G2.2|K02F2.2|F46G10.1|R06A4.8|Y45F10D.7|Y65B4BR.5|C39D10.7|F54D5.7|C50F2.3|D2096.3|M28.5|F55F8.2|E02H1.6|C18A3.3|Y55F3AR.3|F54D8.2|T05H10.6|F55F10.1|F19H6.1|C27A2.1|F33A8.5|H06I04.3|E04A4.7|C03G5.1|Y37D8A.14|Y71H2AM.5|W08D2.7|C30F12.7|C36B1.5|F25H2.5|E02H1.1|Y71F9AM.4|ZK20.3|F23B12.5|T02H6.11|C05G5.4|F35G12.2|D1014.3|B0280.9|…
		48513	0.00018233	0.0016572	16	491	organ development	F35G12.2|Y65B4BR.5|T20B12.1|C43E11.9|Y48B6A.1|C36B1.5|F25H2.5|F43G9.1|C18A3.3|T21B10.7|F21C3.5|Y55F3AR.3|Y71F9AM.4|F55A12.8|C09H10.8|F19H6.1
		16616	0.00019716	0.001753	4	25	oxidoreductase activity, acting on the CH-OH group of donors, NAD or NADP as acceptor	F35G12.2|C30F12.7|R04B5.5|F43G9.1
		8150	0.0002487	0.0021642	77	5502	biological_process	F23F1.5|F33H2.6|R09H10.3|K04D7.1|Y39B6A.14|Y53C12B.1|F43G9.1|F53G2.7|F37B4.7|C47E12.2|Y71G12B.27|F55A12.8|F35G2.2|K02F2.2|F46G10.1|R06A4.8|Y45F10D.7|Y65B4BR.5|C39D10.7|C43E11.9|F32E10.1|F54D5.7|C50F2.3|D2096.3|M28.5|C18A3.3|E02H1.6|F55F8.2|Y55F3AR.3|F54D8.2|T05H10.6|Y54G11A.7|F55F10.1|C37H5.5|F19H6.1|F59A2.4|F56D2.6|C27A2.1|F33A8.5|H06I04.3|F20D12.1|K08F11.3|E04A4.7|C03G5.1|Y37D8A.14|Y71H2AM.5|T2…
		16614	0.00035698	0.0030418	4	29	oxidoreductase activity, acting on CH-OH group of donors	F35G12.2|C30F12.7|R04B5.5|F43G9.1
		8151	0.0005107	0.0042627	44	2437	cellular physiological process	C27A2.1|F33A8.5|E04A4.7|C03G5.1|F33H2.6|R09H10.3|Y37D8A.14|Y71H2AM.5|C30F12.7|C36B1.5|F25H2.5|E02H1.1|F53G2.7|F43G9.1|F37B4.7|Y71G12B.27|C47E12.2|ZK20.3|K02F2.2|F46G10.1|R06A4.8|F23B12.5|T02H6.11|Y45F10D.7|F35G12.2|Y65B4BR.5|D1014.3|C39D10.7|R09B5.6|F54D5.7|C50F2.3|M28.5|Y46G5A.4|C18A3.3|E02H1.6|ZK430.1|F21C3.5|F59E10.3|F54D8.2|ZK180.4|B0454.6|F55F10.1|F19H6.1|Y59A8B.6
		44248	0.00055179	0.0045136	5	57	cellular catabolism	F33A8.5|F35G12.2|C30F12.7|F23B12.5|F43G9.1
		9653	0.00056524	0.004533	20	772	morphogenesis	F35G12.2|Y65B4BR.5|T20B12.1|C03G5.1|C43E11.9|Y48B6A.1|C36B1.5|F25H2.5|F43G9.1|M28.5|C18A3.3|T21B10.7|F21C3.5|Y55F3AR.3|Y71F9AM.4|F55A12.8|C09H10.8|K02F2.2|T02H6.11|F19H6.1
		15078	0.00074534	0.0058624	4	35	hydrogen ion transporter activity	Y37D8A.14|Y71H2AM.5|F54D8.2|T02H6.11
		15077	0.00083096	0.0064125	4	36	monovalent inorganic cation transporter activity	Y37D8A.14|Y71H2AM.5|F54D8.2|T02H6.11
		5740	0.0010226	0.0077454	4	38	mitochondrial membrane	F33A8.5|C47E12.2|E04A4.7|F54D8.2
		6732	0.0016342	0.012152	4	43	coenzyme metabolism	F33A8.5|F35G12.2|C30F12.7|F43G9.1
		51186	0.0021032	0.015361	4	46	cofactor metabolism	F33A8.5|F35G12.2|C30F12.7|F43G9.1
		5386	0.0021999	0.015785	6	113	carrier activity	F37B4.7|R09H10.3|Y37D8A.14|Y71H2AM.5|F54D8.2|T02H6.11
		15399	0.0026578	0.018085	4	49	primary active transporter activity	Y37D8A.14|Y71H2AM.5|F54D8.2|T02H6.11
		31090	0.0026578	0.018085	4	49	organelle membrane	F33A8.5|C47E12.2|E04A4.7|F54D8.2
		16070	0.0026578	0.018085	4	49	RNA metabolism	C36B1.5|E02H1.1|C50F2.3|Y59A8B.6
		9987	0.0026973	0.018085	45	2695	cellular process	C27A2.1|F33A8.5|E04A4.7|C03G5.1|F33H2.6|R09H10.3|Y37D8A.14|Y71H2AM.5|C30F12.7|C36B1.5|F25H2.5|E02H1.1|F53G2.7|F43G9.1|F37B4.7|Y71G12B.27|C47E12.2|ZK20.3|K02F2.2|F46G10.1|R06A4.8|F23B12.5|T02H6.11|Y45F10D.7|F35G12.2|Y65B4BR.5|D1014.3|C39D10.7|R09B5.6|F54D5.7|C50F2.3|M28.5|Y46G5A.4|C18A3.3|E02H1.6|ZK430.1|F21C3.5|F59E10.3|F54D8.2|T05H10.6|ZK180.4|B0454.6|F55F10.1|F19H6.1|Y59A8B.6
		7626	0.0031407	0.020556	21	951	locomotory behavior	T05H4.6|F23F1.5|Y65B4BR.5|D1014.3|T20B12.1|K04D7.1|T25G3.3|W08D2.7|F43G9.1|C47E12.2|Y46G5A.4|ZK430.1|F21C3.5|Y55F3AR.3|Y71F9AM.4|F55A12.8|K02F2.2|C37H5.5|F19H6.1|Y59A8B.6|F56D2.6
		9056	0.0031663	0.020556	5	84	catabolism	F33A8.5|F35G12.2|C30F12.7|F23B12.5|F43G9.1
		7610	0.0050498	0.032271	22	1056	behavior	T05H4.6|F23F1.5|Y65B4BR.5|D1014.3|T20B12.1|K04D7.1|T25G3.3|W08D2.7|F32E10.1|F43G9.1|C47E12.2|Y46G5A.4|ZK430.1|F21C3.5|Y55F3AR.3|Y71F9AM.4|F55A12.8|K02F2.2|C37H5.5|F19H6.1|Y59A8B.6|F56D2.6
		6394	0.006339	0.039887	3	32	RNA processing	C36B1.5|C50F2.3|Y59A8B.6
		6118	0.0072129	0.044698	8	238	electron transport	F33A8.5|E04A4.7|C03G5.1|Y37D8A.14|Y71H2AM.5|F54D8.2|T02H6.11|F54D5.7
Active Module 15
Z score	10.389
# of genes in neighborhood	217	ontology: process
		curator: GO
		Overrepresentation
		Selected statistical test : Hypergeometric test
		Selected correction : Benjamini & Hochberg False Discovery Rate (FDR) correction
		Selected significance level : 0.05
		Testing option : Test cluster versus complete annotation
		The selected cluster :
		T23H2.5	F37B4.7	R74.1	C47E12.5	F08B1.1	F33A8.5	ZK180.4	F52E1.1	T07A9.11	T15B7.3	R102.5	C47E12.2	C50F2.3	B0024.14	F56E10.4	K07A12.3	T05D4.1	H06I04.3	C50D2.2	ZC581.1	Y24F12A.2	K04G7.10	Y79H2A.1	F59E12.4	T04C12.6	B0280.5	F25H2.5	Y71F9AL.17	F20H11.3	F28B3.8	F40F8.10	C56C10.8	Y38A10A.5	C56G7.1	F56G4.5	T08B2.10	C26E6.4	H06O01.1	F54D5.14	T20B3.2	Y47D3A.25	F41G4.2	R13A5.12	C34E10.2	D2085.3	C01G10.9	C53D5.6	R06C7.10
		Number of genes selected : 69
		Total number of genes in annotation : 5512
		GO-ID	p-value	corr p-value# selected	# total	Description	Genes in test set
		44262	2.1649e-10	2.6959e-08	10	48	cellular carbohydrate metabolism	LLC1.3|F33A8.5|T03F1.3|F35G12.2|C39D10.7|C30F12.7|B0280.5|F23B12.5|T05D4.1|F43G9.1
		6092	2.4962e-10	2.6959e-08	8	24	main pathways of carbohydrate metabolism	LLC1.3|F33A8.5|T03F1.3|F35G12.2|C30F12.7|F23B12.5|T05D4.1|F43G9.1
		40007	6.6056e-10	4.756e-08	47	1764	growth	H06I04.3|F33A8.5|E04A4.7|Y37D8A.14|Y71H2AM.5|K04D7.1|W08D2.7|F59E12.4|Y66H1A.4|Y53C12B.1|Y39B6A.3|F23B12.7|F43G9.1|C47E12.2|Y71F9AM.4|F55A12.8|F17C11.9|Y71F9AL.17|K02F2.2|ZK858.7|F23B12.5|Y45F10D.7|LLC1.3|Y65B4BR.5|D1014.3|T20B12.1|D2085.3|B0280.9|W07E6.1|F32E10.1|Y48B6A.1|C50F2.3|M28.5|K02D10.5|T10B5.3|F55F8.2|T21B10.7|ZK430.1|Y55F3AR.3|ZK180.4|ZK1098.5|C37H5.5|F28D1.1|F19H6.1|ZC581.1|F59A2.4|Y5…
		15980	1.0139e-09	5.4752e-08	8	28	energy derivation by oxidation of organic compounds	LLC1.3|F33A8.5|T03F1.3|F35G12.2|C30F12.7|F23B12.5|T05D4.1|F43G9.1
		40008	1.7899e-09	7.7323e-08	40	1336	regulation of growth	H06I04.3|F33A8.5|E04A4.7|Y71H2AM.5|K04D7.1|W08D2.7|F59E12.4|Y66H1A.4|Y53C12B.1|Y39B6A.3|F23B12.7|F43G9.1|C47E12.2|Y71F9AM.4|F55A12.8|F17C11.9|Y71F9AL.17|K02F2.2|ZK858.7|F23B12.5|Y45F10D.7|Y65B4BR.5|D1014.3|D2085.3|B0280.9|T20B12.1|W07E6.1|F32E10.1|Y48B6A.1|C50F2.3|T10B5.3|F55F8.2|ZK430.1|Y55F3AR.3|ZK1098.5|C37H5.5|F28D1.1|F19H6.1|F59A2.4|Y59A8B.6
		40010	5.2697e-09	1.6261e-07	36	1136	positive regulation of growth rate	H06I04.3|F33A8.5|E04A4.7|Y71H2AM.5|K04D7.1|W08D2.7|F59E12.4|Y66H1A.4|Y39B6A.3|Y53C12B.1|F23B12.7|F43G9.1|C47E12.2|F55A12.8|F17C11.9|Y71F9AL.17|ZK858.7|F23B12.5|Y45F10D.7|Y65B4BR.5|D1014.3|D2085.3|B0280.9|T20B12.1|W07E6.1|F32E10.1|Y48B6A.1|C50F2.3|T10B5.3|F55F8.2|ZK430.1|Y55F3AR.3|C37H5.5|F28D1.1|F19H6.1|Y59A8B.6
		40009	5.2697e-09	1.6261e-07	36	1136	regulation of growth rate	H06I04.3|F33A8.5|E04A4.7|Y71H2AM.5|K04D7.1|W08D2.7|F59E12.4|Y66H1A.4|Y39B6A.3|Y53C12B.1|F23B12.7|F43G9.1|C47E12.2|F55A12.8|F17C11.9|Y71F9AL.17|ZK858.7|F23B12.5|Y45F10D.7|Y65B4BR.5|D1014.3|D2085.3|B0280.9|T20B12.1|W07E6.1|F32E10.1|Y48B6A.1|C50F2.3|T10B5.3|F55F8.2|ZK430.1|Y55F3AR.3|C37H5.5|F28D1.1|F19H6.1|Y59A8B.6
		45927	1.337e-08	3.6099e-07	38	1297	positive regulation of growth	H06I04.3|F33A8.5|E04A4.7|Y71H2AM.5|K04D7.1|W08D2.7|F59E12.4|Y66H1A.4|Y53C12B.1|Y39B6A.3|F23B12.7|F43G9.1|C47E12.2|Y71F9AM.4|F55A12.8|F17C11.9|Y71F9AL.17|ZK858.7|F23B12.5|Y45F10D.7|Y65B4BR.5|D1014.3|D2085.3|B0280.9|T20B12.1|W07E6.1|F32E10.1|Y48B6A.1|C50F2.3|T10B5.3|F55F8.2|ZK430.1|Y55F3AR.3|ZK1098.5|C37H5.5|F28D1.1|F19H6.1|Y59A8B.6
		44248	2.4682e-08	5.4645e-07	9	57	cellular catabolism	LLC1.3|F33A8.5|T03F1.3|F35G12.2|F52A8.5|C30F12.7|F23B12.5|T05D4.1|F43G9.1
		9792	2.5299e-08	5.4645e-07	49	2101	embryonic development (sensu Metazoa)	F32D1.9|K04D7.1|F52A8.5|Y53C12B.1|F43G9.1|C47E12.2|F54D5.14|F55A12.8|K02F2.2|ZK858.7|Y45F10D.7|LLC1.3|Y65B4BR.5|F32E10.1|C50F2.3|Y87G2A.8|M28.5|Y55F3AR.3|Y24F12A.2|C37H5.5|F59A2.4|F33A8.5|H06I04.3|E04A4.7|Y71H2AM.5|Y37D8A.14|F59E12.4|W08D2.7|Y39B6A.3|F25H2.5|Y66D12A.15|Y71F9AM.4|Y71F9AL.17|F17C11.9|F11A10.8|F23B12.5|F35G12.2|D1014.3|B0280.9|D2085.3|T20B12.1|W07E6.1|K02D10.5|T21B10.7|T10B5.3|ZK430…
		48518	3.1754e-08	6.2354e-07	38	1336	positive regulation of biological process	H06I04.3|F33A8.5|E04A4.7|Y71H2AM.5|K04D7.1|W08D2.7|F59E12.4|Y66H1A.4|Y53C12B.1|Y39B6A.3|F23B12.7|F43G9.1|C47E12.2|Y71F9AM.4|F55A12.8|F17C11.9|Y71F9AL.17|ZK858.7|F23B12.5|Y45F10D.7|Y65B4BR.5|D1014.3|D2085.3|B0280.9|T20B12.1|W07E6.1|F32E10.1|Y48B6A.1|C50F2.3|T10B5.3|F55F8.2|ZK430.1|Y55F3AR.3|ZK1098.5|C37H5.5|F28D1.1|F19H6.1|Y59A8B.6
		9790	3.9468e-08	7.1042e-07	49	2126	embryonic development	F32D1.9|K04D7.1|F52A8.5|Y53C12B.1|F43G9.1|C47E12.2|F54D5.14|F55A12.8|K02F2.2|ZK858.7|Y45F10D.7|LLC1.3|Y65B4BR.5|F32E10.1|C50F2.3|Y87G2A.8|M28.5|Y55F3AR.3|Y24F12A.2|C37H5.5|F59A2.4|F33A8.5|H06I04.3|E04A4.7|Y71H2AM.5|Y37D8A.14|F59E12.4|W08D2.7|Y39B6A.3|F25H2.5|Y66D12A.15|Y71F9AM.4|Y71F9AL.17|F17C11.9|F11A10.8|F23B12.5|F35G12.2|D1014.3|B0280.9|D2085.3|T20B12.1|W07E6.1|K02D10.5|T21B10.7|T10B5.3|ZK430…
		2119	4.9471e-08	7.8044e-07	36	1231	larval development (sensu Nematoda)	H06I04.3|F33A8.5|E04A4.7|Y37D8A.14|Y71H2AM.5|W08D2.7|F59E12.4|Y39B6A.3|F23B12.7|C47E12.2|Y71F9AM.4|F55A12.8|Y71F9AL.17|K02F2.2|Y45F10D.7|LLC1.3|Y65B4BR.5|D1014.3|T20B12.1|D2085.3|B0280.9|W07E6.1|F32E10.1|Y48B6A.1|C50F2.3|M28.5|K02D10.5|F55F8.2|T21B10.7|ZK430.1|Y55F3AR.3|ZK180.4|C37H5.5|ZC581.1|F59A2.4|Y59A8B.6
		2164	5.0584e-08	7.8044e-07	36	1232	larval development	H06I04.3|F33A8.5|E04A4.7|Y37D8A.14|Y71H2AM.5|W08D2.7|F59E12.4|Y39B6A.3|F23B12.7|C47E12.2|Y71F9AM.4|F55A12.8|Y71F9AL.17|K02F2.2|Y45F10D.7|LLC1.3|Y65B4BR.5|D1014.3|T20B12.1|D2085.3|B0280.9|W07E6.1|F32E10.1|Y48B6A.1|C50F2.3|M28.5|K02D10.5|F55F8.2|T21B10.7|ZK430.1|Y55F3AR.3|ZK180.4|C37H5.5|ZC581.1|F59A2.4|Y59A8B.6
		7275	2.2524e-07	3.2435e-06	55	2738	development	F32D1.9|K04D7.1|F52A8.5|Y53C12B.1|F43G9.1|C47E12.2|F55A12.8|F54D5.14|K02F2.2|ZK858.7|Y45F10D.7|LLC1.3|Y65B4BR.5|F32E10.1|C50F2.3|Y87G2A.8|M28.5|F55F8.2|Y55F3AR.3|Y24F12A.2|C37H5.5|ZC581.1|F19H6.1|F59A2.4|F33A8.5|H06I04.3|E04A4.7|Y71H2AM.5|Y37D8A.14|F59E12.4|W08D2.7|Y39B6A.3|F25H2.5|F23B12.7|Y66D12A.15|Y71F9AM.4|Y71F9AL.17|F17C11.9|F11A10.8|F23B12.5|F35G12.2|D1014.3|D2085.3|B0280.9|T20B12.1|W07E6.…
		5975	3.7736e-07	5.0944e-06	10	101	carbohydrate metabolism	LLC1.3|F33A8.5|T03F1.3|F35G12.2|C39D10.7|C30F12.7|B0280.5|F23B12.5|T05D4.1|F43G9.1
		9791	4.3886e-07	5.5761e-06	36	1335	post-embryonic development	H06I04.3|F33A8.5|E04A4.7|Y37D8A.14|Y71H2AM.5|W08D2.7|F59E12.4|Y39B6A.3|F23B12.7|C47E12.2|Y71F9AM.4|F55A12.8|Y71F9AL.17|K02F2.2|Y45F10D.7|LLC1.3|Y65B4BR.5|D1014.3|T20B12.1|D2085.3|B0280.9|W07E6.1|F32E10.1|Y48B6A.1|C50F2.3|M28.5|K02D10.5|F55F8.2|T21B10.7|ZK430.1|Y55F3AR.3|ZK180.4|C37H5.5|ZC581.1|F59A2.4|Y59A8B.6
		46356	7.6546e-07	7.2611e-06	4	7	acetyl-CoA catabolism	F33A8.5|F35G12.2|C30F12.7|F43G9.1
		6099	7.6546e-07	7.2611e-06	4	7	tricarboxylic acid cycle	F33A8.5|F35G12.2|C30F12.7|F43G9.1
		9060	7.6546e-07	7.2611e-06	4	7	aerobic respiration	F33A8.5|F35G12.2|C30F12.7|F43G9.1
		51187	7.6546e-07	7.2611e-06	4	7	cofactor catabolism	F33A8.5|F35G12.2|C30F12.7|F43G9.1
		9109	7.6546e-07	7.2611e-06	4	7	coenzyme catabolism	F33A8.5|F35G12.2|C30F12.7|F43G9.1
		9056	7.7317e-07	7.2611e-06	9	84	catabolism	LLC1.3|F33A8.5|T03F1.3|F35G12.2|F52A8.5|C30F12.7|F23B12.5|T05D4.1|F43G9.1
		45333	1.5165e-06	1.3648e-05	4	8	cellular respiration	F33A8.5|F35G12.2|C30F12.7|F43G9.1
		6096	4.4641e-06	3.7086e-05	4	10	glycolysis	LLC1.3|T03F1.3|F23B12.5|T05D4.1
		6084	4.4641e-06	3.7086e-05	4	10	acetyl-CoA metabolism	F33A8.5|F35G12.2|C30F12.7|F43G9.1
		50789	5.7846e-06	4.6276e-05	40	1753	regulation of biological process	H06I04.3|F33A8.5|E04A4.7|Y71H2AM.5|K04D7.1|W08D2.7|F59E12.4|Y66H1A.4|Y53C12B.1|Y39B6A.3|F23B12.7|F43G9.1|C47E12.2|Y71F9AM.4|F55A12.8|F17C11.9|Y71F9AL.17|K02F2.2|ZK858.7|F23B12.5|Y45F10D.7|Y65B4BR.5|D1014.3|D2085.3|B0280.9|T20B12.1|W07E6.1|F32E10.1|Y48B6A.1|C50F2.3|T10B5.3|F55F8.2|ZK430.1|Y55F3AR.3|ZK1098.5|C37H5.5|F28D1.1|F19H6.1|F59A2.4|Y59A8B.6
		46164	1.4773e-05	0.00010294	4	13	alcohol catabolism	LLC1.3|T03F1.3|F23B12.5|T05D4.1
		6007	1.4773e-05	0.00010294	4	13	glucose catabolism	LLC1.3|T03F1.3|F23B12.5|T05D4.1
		46365	1.4773e-05	0.00010294	4	13	monosaccharide catabolism	LLC1.3|T03F1.3|F23B12.5|T05D4.1
		19320	1.4773e-05	0.00010294	4	13	hexose catabolism	LLC1.3|T03F1.3|F23B12.5|T05D4.1
		6006	2.0488e-05	0.00013016	4	14	glucose metabolism	LLC1.3|T03F1.3|F23B12.5|T05D4.1
		16052	2.0488e-05	0.00013016	4	14	carbohydrate catabolism	LLC1.3|T03F1.3|F23B12.5|T05D4.1
		44275	2.0488e-05	0.00013016	4	14	cellular carbohydrate catabolism	LLC1.3|T03F1.3|F23B12.5|T05D4.1
		19952	2.5009e-05	0.00015434	33	1365	reproduction	H06I04.3|Y37D8A.14|K04D7.1|Y71H2AM.5|W08D2.7|Y66H1A.4|F25H2.5|Y53C12B.1|F23B12.7|F43G9.1|C47E12.2|F55A12.8|Y71F9AL.17|F17C11.9|ZK858.7|F23B12.5|F35G12.2|D1014.3|Y65B4BR.5|D2085.3|T20B12.1|W07E6.1|F32E10.1|Y48B6A.1|Y54E10A.10|C50F2.3|K02D10.5|T21B10.7|F55F8.2|Y55F3AR.3|ZK180.4|C37H5.5|Y59A8B.6
		19318	9.3695e-05	0.00054698	4	20	hexose metabolism	LLC1.3|T03F1.3|F23B12.5|T05D4.1
		5996	9.3695e-05	0.00054698	4	20	monosaccharide metabolism	LLC1.3|T03F1.3|F23B12.5|T05D4.1
		6446	0.00015446	0.00087799	2	2	regulation of translational initiation	D2085.3|ZK858.7
		6091	0.00016836	0.00093243	12	283	generation of precursor metabolites and energy	LLC1.3|F33A8.5|T03F1.3|F35G12.2|E04A4.7|Y37D8A.14|Y71H2AM.5|F54D8.2|C30F12.7|F23B12.5|T05D4.1|F43G9.1
		6454	0.0004909	0.0026179	3	13	translational initiation	C01G10.9|D2085.3|ZK858.7
		7276	0.00049692	0.0026179	17	571	gametogenesis	F35G12.2|Y65B4BR.5|T20B12.1|Y37D8A.14|Y71H2AM.5|W07E6.1|W08D2.7|F32E10.1|Y66H1A.4|F25H2.5|Y53C12B.1|F23B12.7|C47E12.2|F55F8.2|ZK858.7|F23B12.5|Y59A8B.6
		19953	0.00093244	0.0047954	17	603	sexual reproduction	F35G12.2|Y65B4BR.5|T20B12.1|Y37D8A.14|Y71H2AM.5|W07E6.1|W08D2.7|F32E10.1|Y66H1A.4|F25H2.5|Y53C12B.1|F23B12.7|C47E12.2|F55F8.2|ZK858.7|F23B12.5|Y59A8B.6
		44265	0.0010881	0.0054658	4	37	cellular macromolecule catabolism	LLC1.3|T03F1.3|F23B12.5|T05D4.1
		9057	0.0013299	0.0065284	4	39	macromolecule catabolism	LLC1.3|T03F1.3|F23B12.5|T05D4.1
		6066	0.0017594	0.0084452	4	42	alcohol metabolism	LLC1.3|T03F1.3|F23B12.5|T05D4.1
		6732	0.0019217	0.0090239	4	43	coenzyme metabolism	F33A8.5|F35G12.2|C30F12.7|F43G9.1
		51186	0.0024706	0.011354	4	46	cofactor metabolism	F33A8.5|F35G12.2|C30F12.7|F43G9.1
		6030	0.0041192	0.018536	2	8	chitin metabolism	C39D10.7|B0280.5
		6445	0.0052534	0.023158	2	9	regulation of translation	D2085.3|ZK858.7
		43170	0.0063002	0.026056	22	1038	macromolecule metabolism	F33A8.5|LLC1.3|F35G12.2|D2085.3|C39D10.7|C30F12.7|B0280.5|Y66H1A.4|C50F2.3|F43G9.1|T03F1.3|M28.5|ZK430.1|C01G10.9|Y66D12A.15|ZK858.7|F23B12.5|T05D4.1|F19H6.1|ZC581.1|Y59A8B.6|Y45F10D.7
		6041	0.0065139	0.026056	2	10	glucosamine metabolism	C39D10.7|B0280.5
		6040	0.0065139	0.026056	2	10	amino sugar metabolism	C39D10.7|B0280.5
		6417	0.0065139	0.026056	2	10	regulation of protein biosynthesis	D2085.3|ZK858.7
		6044	0.0065139	0.026056	2	10	N-acetylglucosamine metabolism	C39D10.7|B0280.5
		6394	0.007183	0.028209	3	32	RNA processing	Y66H1A.4|C50F2.3|Y59A8B.6
		45926	0.0076922	0.028912	4	63	negative regulation of growth	W07E6.1|K02F2.2|F59A2.4|Y59A8B.6
		40015	0.0076922	0.028912	4	63	negative regulation of body size	W07E6.1|K02F2.2|F59A2.4|Y59A8B.6
		9889	0.0078973	0.028912	2	11	regulation of biosynthesis	D2085.3|ZK858.7
		31326	0.0078973	0.028912	2	11	regulation of cellular biosynthesis	D2085.3|ZK858.7
		40035	0.0084015	0.030245	12	445	hermaphrodite genital morphogenesis	F35G12.2|T21B10.7|Y65B4BR.5|T20B12.1|D2085.3|Y71F9AM.4|Y55F3AR.3|F55A12.8|Y48B6A.1|F25H2.5|F19H6.1|F43G9.1
		51246	0.0094006	0.032995	2	12	regulation of protein metabolism	D2085.3|ZK858.7
		35112	0.0094707	0.032995	12	452	genitalia morphogenesis	F35G12.2|T21B10.7|Y65B4BR.5|T20B12.1|D2085.3|Y71F9AM.4|Y55F3AR.3|F55A12.8|Y48B6A.1|F25H2.5|F19H6.1|F43G9.1
		44264	0.011021	0.037194	2	13	cellular polysaccharide metabolism	C39D10.7|B0280.5
		5976	0.011021	0.037194	2	13	polysaccharide metabolism	C39D10.7|B0280.5
		43037	0.011582	0.038416	3	38	translation	C01G10.9|D2085.3|ZK858.7
		9887	0.011738	0.038416	12	465	organ morphogenesis	F35G12.2|T21B10.7|Y65B4BR.5|T20B12.1|D2085.3|Y71F9AM.4|Y55F3AR.3|F55A12.8|Y48B6A.1|F25H2.5|F19H6.1|F43G9.1
		7548	0.012715	0.040992	12	470	sex differentiation	F35G12.2|T21B10.7|Y65B4BR.5|T20B12.1|D2085.3|Y71F9AM.4|Y55F3AR.3|F55A12.8|Y48B6A.1|F25H2.5|F19H6.1|F43G9.1
		35264	0.014569	0.045608	10	365	body growth	Y65B4BR.5|D2085.3|Y71F9AM.4|W07E6.1|K02F2.2|ZK858.7|ZK1098.5|F59A2.4|Y59A8B.6|F43G9.1
		40014	0.014569	0.045608	10	365	regulation of body size	Y65B4BR.5|D2085.3|Y71F9AM.4|W07E6.1|K02F2.2|ZK858.7|ZK1098.5|F59A2.4|Y59A8B.6|F43G9.1
		6886	0.015213	0.046942	3	42	intracellular protein transport	D1014.3|ZK180.4|Y71F9AL.17
Active Module 16
Z score	10.244
# of genes in neighborhood	214	ontology: all
		curator: GO
		Overrepresentation
		Selected statistical test : Hypergeometric test
		Selected correction : Benjamini & Hochberg False Discovery Rate (FDR) correction
		Selected significance level : 0.05
		Testing option : Test cluster versus complete annotation
		The selected cluster :
		T23H2.5	F37B4.7	R09B5.6	R74.1	C47E12.5	F08B1.1	ZK180.4	F52E1.1	F35G2.2	F38H4.9	C26D10.2	T08B2.9	C47E12.2	C08B11.5	B0024.14	C50F2.3	T22G5.2	H06I04.3	K04G7.10	K01G5.7	C36B1.5	T04C12.6	F25H2.5	Y48E1B.10	F43E2.7	F29B9.6	K02F2.3	C56C10.8	R107.6	C56G7.1	C26E6.4	F57C7.3	F23F1.5	T05H4.6	F54D5.14	T20B3.2	Y47D3A.25	F41G4.2	R13A5.12	F08G2.5	D2085.3	ZK377.2	C47G2.5	C01G10.9	C23H3.7	C53D5.6	R06C7.10	F52D10.3
		Number of genes selected : 67
		Total number of genes in annotation : 6784
		GO-ID	p-value	corr p-value# selected	# total	Description	Genes in test set
		2119	1.3905e-12	2.177e-10	38	1231	larval development (sensu Nematoda)	H06I04.3|F38E11.5|Y54F10BM.2|E04A4.7|F23F1.5|Y37D8A.14|C36B1.5|F23B12.7|C47E12.2|C47G2.5|Y71F9AM.4|F55A12.8|D2096.8|K02F2.2|Y45F10D.7|K07C5.6|C53H9.2|T05H4.6|Y65B4BR.5|D1014.3|D2085.3|B0280.9|T20B12.1|W07E6.1|F32E10.1|Y48B6A.1|C16C10.6|R05H10.2|B0464.2|C50F2.3|Y46G5A.4|F21C3.5|ZK430.1|F43E2.7|ZK180.4|C37H5.5|F59A2.4|Y59A8B.6
		2164	1.4275e-12	2.177e-10	38	1232	larval development	H06I04.3|F38E11.5|Y54F10BM.2|E04A4.7|F23F1.5|Y37D8A.14|C36B1.5|F23B12.7|C47E12.2|C47G2.5|Y71F9AM.4|F55A12.8|D2096.8|K02F2.2|Y45F10D.7|K07C5.6|C53H9.2|T05H4.6|Y65B4BR.5|D1014.3|D2085.3|B0280.9|T20B12.1|W07E6.1|F32E10.1|Y48B6A.1|C16C10.6|R05H10.2|B0464.2|C50F2.3|Y46G5A.4|F21C3.5|ZK430.1|F43E2.7|ZK180.4|C37H5.5|F59A2.4|Y59A8B.6
		9791	3.2827e-12	3.3375e-10	39	1335	post-embryonic development	H06I04.3|F38E11.5|Y54F10BM.2|E04A4.7|F23F1.5|Y37D8A.14|C36B1.5|F23B12.7|C47E12.2|C47G2.5|Y71F9AM.4|F55A12.8|D2096.8|K02F2.2|Y45F10D.7|K07C5.6|C53H9.2|T05H4.6|Y65B4BR.5|D1014.3|D2085.3|B0280.9|T20B12.1|W07E6.1|F32E10.1|Y48B6A.1|C16C10.6|R05H10.2|B0464.2|T13H5.4|C50F2.3|Y46G5A.4|F21C3.5|ZK430.1|F43E2.7|ZK180.4|C37H5.5|F59A2.4|Y59A8B.6
		9792	7.2606e-12	5.38e-10	48	2101	embryonic development (sensu Metazoa)	H06I04.3|F32D1.9|K08F11.3|Y54F10BM.2|E04A4.7|F23F1.5|F01F1.7|Y37D8A.14|C36B1.5|M03F8.3|Y53C12B.1|F25H2.5|F43G9.1|C47E12.2|C47G2.5|Y66D12A.15|Y71F9AM.4|F55A12.8|F54D5.14|D2096.8|F17C11.9|K02F2.2|F11A10.8|T24H7.3|Y45F10D.7|K07C5.6|T05H4.6|C53H9.2|F35G12.2|Y65B4BR.5|D1014.3|T20B12.1|D2085.3|B0280.9|W07E6.1|F32E10.1|C16C10.6|B0464.2|T13H5.4|C50F2.3|Y46G5A.4|ZK430.1|F21C3.5|F43E2.7|C37H5.5|F28D1.1|F59…
		40007	8.8197e-12	5.38e-10	44	1764	growth	H06I04.3|Y54F10BM.2|E04A4.7|F23F1.5|Y37D8A.14|C36B1.5|Y53C12B.1|F23B12.7|F43G9.1|C47E12.2|C47G2.5|Y71F9AM.4|F55A12.8|D2096.8|F17C11.9|K02F2.2|C07H6.3|Y45F10D.7|K07C5.6|C53H9.2|T05H4.6|Y65B4BR.5|D1014.3|D2085.3|B0280.9|T20B12.1|W07E6.1|F32E10.1|Y48B6A.1|C16C10.6|D1007.5|R05H10.2|B0464.2|C50F2.3|Y46G5A.4|ZK430.1|F21C3.5|F43E2.7|ZK180.4|C37H5.5|F28D1.1|F19H6.1|F59A2.4|Y59A8B.6
		9790	1.1685e-11	5.9397e-10	48	2126	embryonic development	H06I04.3|F32D1.9|K08F11.3|Y54F10BM.2|E04A4.7|F23F1.5|F01F1.7|Y37D8A.14|C36B1.5|M03F8.3|Y53C12B.1|F25H2.5|F43G9.1|C47E12.2|C47G2.5|Y66D12A.15|Y71F9AM.4|F55A12.8|F54D5.14|D2096.8|F17C11.9|K02F2.2|F11A10.8|T24H7.3|Y45F10D.7|K07C5.6|T05H4.6|C53H9.2|F35G12.2|Y65B4BR.5|D1014.3|T20B12.1|D2085.3|B0280.9|W07E6.1|F32E10.1|C16C10.6|B0464.2|T13H5.4|C50F2.3|Y46G5A.4|ZK430.1|F21C3.5|F43E2.7|C37H5.5|F28D1.1|F59…
		7275	1.5334e-11	6.6811e-10	54	2738	development	F32D1.9|F23F1.5|Y54F10BM.2|M03F8.3|Y53C12B.1|F43G9.1|C47E12.2|F55A12.8|F54D5.14|K02F2.2|T24H7.3|Y45F10D.7|K07C5.6|Y65B4BR.5|F32E10.1|C50F2.3|C37H5.5|F19H6.1|F59A2.4|H06I04.3|E04A4.7|F38E11.5|K08F11.3|F01F1.7|Y37D8A.14|C36B1.5|F25H2.5|F23B12.7|C47G2.5|Y66D12A.15|Y71F9AM.4|D2096.8|F17C11.9|F11A10.8|C53H9.2|T05H4.6|F35G12.2|D1014.3|B0280.9|D2085.3|T20B12.1|W07E6.1|Y48B6A.1|R05H10.2|C16C10.6|T13H5.4|…
		40008	5.1689e-10	1.9706e-08	36	1336	regulation of growth	H06I04.3|E04A4.7|F23F1.5|C36B1.5|Y53C12B.1|F23B12.7|F43G9.1|C47E12.2|Y71F9AM.4|F55A12.8|D2096.8|F17C11.9|K02F2.2|C07H6.3|Y45F10D.7|C53H9.2|Y65B4BR.5|D1014.3|D2085.3|B0280.9|T20B12.1|W07E6.1|F32E10.1|Y48B6A.1|C16C10.6|D1007.5|R05H10.2|C50F2.3|F21C3.5|ZK430.1|F43E2.7|C37H5.5|F28D1.1|F19H6.1|Y59A8B.6|F59A2.4
		19952	9.6484e-10	3.2697e-08	36	1365	reproduction	H06I04.3|F38E11.5|F23F1.5|Y54F10BM.2|Y37D8A.14|C36B1.5|M03F8.3|F25H2.5|Y53C12B.1|F23B12.7|F43G9.1|C47E12.2|C47G2.5|F55A12.8|D2096.8|F17C11.9|C07H6.3|C53H9.2|T05H4.6|F35G12.2|Y65B4BR.5|D1014.3|D2085.3|T20B12.1|W07E6.1|F32E10.1|Y48B6A.1|Y54E10A.10|R05H10.2|T13H5.4|C50F2.3|Y46G5A.4|F21C3.5|ZK180.4|C37H5.5|Y59A8B.6
		40010	3.2441e-09	8.9951e-08	32	1136	positive regulation of growth rate	H06I04.3|E04A4.7|F23F1.5|C36B1.5|Y53C12B.1|F23B12.7|F43G9.1|C47E12.2|F55A12.8|D2096.8|F17C11.9|Y45F10D.7|C53H9.2|Y65B4BR.5|D1014.3|D2085.3|B0280.9|T20B12.1|W07E6.1|F32E10.1|Y48B6A.1|C16C10.6|R05H10.2|D1007.5|C50F2.3|F21C3.5|ZK430.1|F43E2.7|C37H5.5|F28D1.1|F19H6.1|Y59A8B.6
		40009	3.2441e-09	8.9951e-08	32	1136	regulation of growth rate	H06I04.3|E04A4.7|F23F1.5|C36B1.5|Y53C12B.1|F23B12.7|F43G9.1|C47E12.2|F55A12.8|D2096.8|F17C11.9|Y45F10D.7|C53H9.2|Y65B4BR.5|D1014.3|D2085.3|B0280.9|T20B12.1|W07E6.1|F32E10.1|Y48B6A.1|C16C10.6|R05H10.2|D1007.5|C50F2.3|F21C3.5|ZK430.1|F43E2.7|C37H5.5|F28D1.1|F19H6.1|Y59A8B.6
		45927	4.9808e-09	1.266e-07	34	1297	positive regulation of growth	H06I04.3|E04A4.7|F23F1.5|C36B1.5|Y53C12B.1|F23B12.7|F43G9.1|C47E12.2|Y71F9AM.4|F55A12.8|D2096.8|F17C11.9|C07H6.3|Y45F10D.7|C53H9.2|Y65B4BR.5|D1014.3|D2085.3|B0280.9|T20B12.1|W07E6.1|F32E10.1|Y48B6A.1|C16C10.6|R05H10.2|D1007.5|C50F2.3|F21C3.5|ZK430.1|F43E2.7|C37H5.5|F28D1.1|F19H6.1|Y59A8B.6
		48518	1.1023e-08	2.5862e-07	34	1336	positive regulation of biological process	H06I04.3|E04A4.7|F23F1.5|C36B1.5|Y53C12B.1|F23B12.7|F43G9.1|C47E12.2|Y71F9AM.4|F55A12.8|D2096.8|F17C11.9|C07H6.3|Y45F10D.7|C53H9.2|Y65B4BR.5|D1014.3|D2085.3|B0280.9|T20B12.1|W07E6.1|F32E10.1|Y48B6A.1|C16C10.6|R05H10.2|D1007.5|C50F2.3|F21C3.5|ZK430.1|F43E2.7|C37H5.5|F28D1.1|F19H6.1|Y59A8B.6
		50789	9.6031e-07	2.0921e-05	36	1753	regulation of biological process	H06I04.3|E04A4.7|F23F1.5|C36B1.5|Y53C12B.1|F23B12.7|F43G9.1|C47E12.2|Y71F9AM.4|F55A12.8|D2096.8|F17C11.9|K02F2.2|C07H6.3|Y45F10D.7|C53H9.2|Y65B4BR.5|D1014.3|D2085.3|B0280.9|T20B12.1|W07E6.1|F32E10.1|Y48B6A.1|C16C10.6|D1007.5|R05H10.2|C50F2.3|F21C3.5|ZK430.1|F43E2.7|C37H5.5|F28D1.1|F19H6.1|Y59A8B.6|F59A2.4
		40035	2.0588e-05	0.00041862	15	445	hermaphrodite genital morphogenesis	C53H9.2|F35G12.2|Y65B4BR.5|D2085.3|T20B12.1|Y48B6A.1|C36B1.5|F25H2.5|T13H5.4|F43G9.1|F21C3.5|Y71F9AM.4|F55A12.8|D2096.8|F19H6.1
		35112	2.4769e-05	0.00047119	15	452	genitalia morphogenesis	C53H9.2|F35G12.2|Y65B4BR.5|D2085.3|T20B12.1|Y48B6A.1|C36B1.5|F25H2.5|T13H5.4|F43G9.1|F21C3.5|Y71F9AM.4|F55A12.8|D2096.8|F19H6.1
		7276	2.6263e-05	0.00047119	17	571	gametogenesis	F35G12.2|F23F1.5|Y65B4BR.5|T20B12.1|Y37D8A.14|W07E6.1|F32E10.1|F25H2.5|Y53C12B.1|F23B12.7|T13H5.4|C47E12.2|C47G2.5|F21C3.5|D2096.8|C07H6.3|Y59A8B.6
		9887	3.4575e-05	0.00058585	15	465	organ morphogenesis	C53H9.2|F35G12.2|Y65B4BR.5|D2085.3|T20B12.1|Y48B6A.1|C36B1.5|F25H2.5|T13H5.4|F43G9.1|F21C3.5|Y71F9AM.4|F55A12.8|D2096.8|F19H6.1
		7548	3.9178e-05	0.0006289	15	470	sex differentiation	C53H9.2|F35G12.2|Y65B4BR.5|D2085.3|T20B12.1|Y48B6A.1|C36B1.5|F25H2.5|T13H5.4|F43G9.1|F21C3.5|Y71F9AM.4|F55A12.8|D2096.8|F19H6.1
		19953	5.2923e-05	0.00080708	17	603	sexual reproduction	F35G12.2|F23F1.5|Y65B4BR.5|T20B12.1|Y37D8A.14|W07E6.1|F32E10.1|F25H2.5|Y53C12B.1|F23B12.7|T13H5.4|C47E12.2|C47G2.5|F21C3.5|D2096.8|C07H6.3|Y59A8B.6
		48513	6.4986e-05	0.00094385	15	491	organ development	C53H9.2|F35G12.2|Y65B4BR.5|D2085.3|T20B12.1|Y48B6A.1|C36B1.5|F25H2.5|T13H5.4|F43G9.1|F21C3.5|Y71F9AM.4|F55A12.8|D2096.8|F19H6.1
		3743	0.00024538	0.0032253	3	13	translation initiation factor activity	Y54F10BM.2|C01G10.9|D2085.3
		6454	0.00024538	0.0032253	3	13	translational initiation	Y54F10BM.2|C01G10.9|D2085.3
		6394	0.00025379	0.0032253	4	32	RNA processing	C36B1.5|M03F8.3|C50F2.3|Y59A8B.6
		4449	0.00056924	0.0069447	2	4	isocitrate dehydrogenase (NAD+) activity	F35G12.2|F43G9.1
		8135	0.0012398	0.014394	3	22	translation factor activity, nucleic acid binding	Y54F10BM.2|C01G10.9|D2085.3
		16070	0.0013184	0.014394	4	49	RNA metabolism	C36B1.5|M03F8.3|C50F2.3|Y59A8B.6
		4448	0.001405	0.014394	2	6	isocitrate dehydrogenase activity	F35G12.2|F43G9.1
		45182	0.0014158	0.014394	3	23	translation regulator activity	Y54F10BM.2|C01G10.9|D2085.3
		6304	0.0014158	0.014394	3	23	DNA modification	Y46G5A.4|Y66D12A.15|Y45F10D.7
		7626	0.0015962	0.015687	19	951	locomotory behavior	T05H4.6|F23F1.5|Y65B4BR.5|D1014.3|T20B12.1|D1007.5|F43G9.1|C47E12.2|Y46G5A.4|C47G2.5|F21C3.5|ZK430.1|Y71F9AM.4|F55A12.8|D2096.8|K02F2.2|C37H5.5|F19H6.1|Y59A8B.6
		16616	0.0018129	0.015687	3	25	oxidoreductase activity, acting on the CH-OH group of donors, NAD or NADP as acceptor	F35G12.2|R04B5.5|F43G9.1
		5739	0.0018965	0.015687	4	54	mitochondrion	F35G12.2|C47E12.2|E04A4.7|F43G9.1
		46356	0.0019545	0.015687	2	7	acetyl-CoA catabolism	F35G12.2|F43G9.1
		6099	0.0019545	0.015687	2	7	tricarboxylic acid cycle	F35G12.2|F43G9.1
		9060	0.0019545	0.015687	2	7	aerobic respiration	F35G12.2|F43G9.1
		51187	0.0019545	0.015687	2	7	cofactor catabolism	F35G12.2|F43G9.1
		9109	0.0019545	0.015687	2	7	coenzyme catabolism	F35G12.2|F43G9.1
		7610	0.0022411	0.017526	20	1056	behavior	T05H4.6|F23F1.5|Y65B4BR.5|D1014.3|T20B12.1|F32E10.1|D1007.5|F43G9.1|C47E12.2|Y46G5A.4|C47G2.5|F21C3.5|ZK430.1|Y71F9AM.4|F55A12.8|D2096.8|K02F2.2|C37H5.5|F19H6.1|Y59A8B.6
		45333	0.0025894	0.019744	2	8	cellular respiration	F35G12.2|F43G9.1
		16614	0.0028002	0.019765	3	29	oxidoreductase activity, acting on CH-OH group of donors	F35G12.2|R04B5.5|F43G9.1
		9653	0.0028329	0.019765	16	772	morphogenesis	C53H9.2|F35G12.2|Y65B4BR.5|D2085.3|T20B12.1|Y48B6A.1|C36B1.5|F25H2.5|T13H5.4|F43G9.1|F21C3.5|Y71F9AM.4|F55A12.8|D2096.8|K02F2.2|F19H6.1
		35264	0.0028513	0.019765	10	365	body growth	Y65B4BR.5|D2085.3|Y71F9AM.4|W07E6.1|K02F2.2|D1007.5|C07H6.3|F59A2.4|Y59A8B.6|F43G9.1
		40014	0.0028513	0.019765	10	365	regulation of body size	Y65B4BR.5|D2085.3|Y71F9AM.4|W07E6.1|K02F2.2|D1007.5|C07H6.3|F59A2.4|Y59A8B.6|F43G9.1
		15666	0.003308	0.02039	2	9	restriction endodeoxyribonuclease activity	Y46G5A.4|Y66D12A.15
		9307	0.003308	0.02039	2	9	DNA restriction-modification system	Y46G5A.4|Y66D12A.15
		15668	0.003308	0.02039	2	9	type III site-specific deoxyribonuclease activity	Y46G5A.4|Y66D12A.15
		16888	0.003308	0.02039	2	9	endodeoxyribonuclease activity, producing 5'-phosphomonoesters	Y46G5A.4|Y66D12A.15
		45926	0.0033427	0.02039	4	63	negative regulation of growth	W07E6.1|K02F2.2|F59A2.4|Y59A8B.6
		40015	0.0033427	0.02039	4	63	negative regulation of body size	W07E6.1|K02F2.2|F59A2.4|Y59A8B.6
		4520	0.0041087	0.022805	2	10	endodeoxyribonuclease activity	Y46G5A.4|Y66D12A.15
		4536	0.0041087	0.022805	2	10	deoxyribonuclease activity	Y46G5A.4|Y66D12A.15
		6084	0.0041087	0.022805	2	10	acetyl-CoA metabolism	F35G12.2|F43G9.1
		51649	0.0041124	0.022805	5	108	establishment of cellular localization	C53H9.2|F38E11.5|D1014.3|Y65B4BR.5|ZK180.4
		51641	0.0041124	0.022805	5	108	cellular localization	C53H9.2|F38E11.5|D1014.3|Y65B4BR.5|ZK180.4
		43037	0.0060688	0.033053	3	38	translation	Y54F10BM.2|C01G10.9|D2085.3
		18987	0.0062172	0.033268	6	169	osmoregulation	C47E12.2|D1014.3|C47G2.5|F23F1.5|Y71F9AM.4|F43E2.7
		42592	0.0063954	0.033631	6	170	homeostasis	C47E12.2|D1014.3|C47G2.5|F23F1.5|Y71F9AM.4|F43E2.7
		8026	0.0065286	0.03375	3	39	ATP-dependent helicase activity	Y46G5A.4|Y66D12A.15|F01F1.7
		16893	0.006987	0.035517	2	13	endonuclease activity, active with either ribo- or deoxyribonucleic acids and producing 5'-phosphomonoesters	Y46G5A.4|Y66D12A.15
		4386	0.0075092	0.037017	3	41	helicase activity	Y46G5A.4|Y66D12A.15|F01F1.7
		8150	0.0075247	0.037017	62	5502	biological_process	F32D1.9|F23F1.5|Y54F10BM.2|M03F8.3|Y53C12B.1|F43G9.1|F37B4.7|C47E12.2|F55A12.8|F35G2.2|F54D5.14|K02F2.2|T24H7.3|C07H6.3|Y45F10D.7|K07C5.6|Y65B4BR.5|F32E10.1|Y54E10A.10|D1007.5|C50F2.3|C01G10.9|C37H5.5|F19H6.1|F59A2.4|H06I04.3|E04A4.7|F38E11.5|K08F11.3|F01F1.7|Y37D8A.14|C36B1.5|F25H2.5|F23B12.7|C47G2.5|Y66D12A.15|Y71F9AM.4|D2096.8|F17C11.9|F11A10.8|C53H9.2|T05H4.6|F35G12.2|D1014.3|D2085.3|B0280.9|…
		6886	0.0080304	0.038877	3	42	intracellular protein transport	F38E11.5|D1014.3|ZK180.4
		4013	0.0098762	0.04564	1	1	adenosylhomocysteinase activity	K02F2.2
		16802	0.0098762	0.04564	1	1	trialkylsulfonium hydrolase activity	K02F2.2
		16801	0.0098762	0.04564	1	1	hydrolase activity, acting on ether bonds	K02F2.2
Active Module 17
Z score	10.129
# of genes in neighborhood	221	ontology: all
		curator: GO
		Overrepresentation
		Selected statistical test : Hypergeometric test
		Selected correction : Benjamini & Hochberg False Discovery Rate (FDR) correction
		Selected significance level : 0.05
		Testing option : Test cluster versus complete annotation
		The selected cluster :
		T23H2.5	K08B4.6	R74.1	F54H12.6	C47E12.5	T25G3.3	F08B1.1	Y39G10AL.3	ZK180.4	F52E1.1	F35G2.2	F38H4.9	T28D9.10	C08E3.13	T15B7.3	C54D1.6	F37C12.3	C33H5.9	C32D5.2	C08B11.5	C50F2.3	B0024.14	K10C2.4	F21H12.4	H06I04.3	Y79H2A.1	C36B1.5	F25H2.5	C56C10.8	ZK1067.1	C26E6.4	H06O01.1	B0035.12	C03C10.1	F54D5.14	T20B3.2	Y47D3A.25	R13A5.12	F08G2.5	C34E10.2	C53D5.6	F55F8.5	C39F7.4	ZK520.4	W04A8.7	F53G2.7	K01G5.4	K04D7.1
		Number of genes selected : 71
		Total number of genes in annotation : 6784
		GO-ID	p-value	corr p-value# selected	# total	Description	Genes in test set
		2119	2.2906e-16	4.3147e-14	44	1231	larval development (sensu Nematoda)	H06I04.3|F38E11.5|F37C12.3|T15B7.2|Y37D8A.14|Y71H2AM.5|T25G3.3|F59C6.5|Y39B6A.14|C36B1.5|F23B12.7|Y71F9AM.4|F55A12.8|C44E4.4|D2096.8|Y56A3A.19|K02F2.2|Y45F10D.7|K07C5.6|C53H9.2|Y65B4BR.5|D1014.3|T20B12.1|B0280.9|W07E6.1|C43E11.9|F32E10.1|Y48B6A.1|Y111B2A.12|C16C10.6|C50F2.3|M28.5|C18A3.3|F55F8.2|T21B10.7|ZK430.1|B0035.12|F59E10.3|T09B4.9|F54H12.6|ZK180.4|C37H5.5|F59A2.4|Y59A8B.6
		2164	2.3642e-16	4.3147e-14	44	1232	larval development	H06I04.3|F38E11.5|F37C12.3|T15B7.2|Y37D8A.14|Y71H2AM.5|T25G3.3|F59C6.5|Y39B6A.14|C36B1.5|F23B12.7|Y71F9AM.4|F55A12.8|C44E4.4|D2096.8|Y56A3A.19|K02F2.2|Y45F10D.7|K07C5.6|C53H9.2|Y65B4BR.5|D1014.3|T20B12.1|B0280.9|W07E6.1|C43E11.9|F32E10.1|Y48B6A.1|Y111B2A.12|C16C10.6|C50F2.3|M28.5|C18A3.3|F55F8.2|T21B10.7|ZK430.1|B0035.12|F59E10.3|T09B4.9|F54H12.6|ZK180.4|C37H5.5|F59A2.4|Y59A8B.6
		40007	6.1634e-16	6.7912e-14	51	1764	growth	K04D7.1|F59C6.5|Y39B6A.14|Y53C12B.1|F55A12.8|C44E4.4|K02F2.2|Y45F10D.7|K07C5.6|Y65B4BR.5|C43E11.9|F32E10.1|C50F2.3|M28.5|F55F8.2|C18A3.3|B0035.12|T09B4.9|C37H5.5|F19H6.1|F59A2.4|H06I04.3|F37C12.3|Y71H2AM.5|Y37D8A.14|T15B7.2|T25G3.3|Y66H1A.4|C33H5.9|C36B1.5|F23B12.7|Y71F9AM.4|D2096.8|Y56A3A.19|F17C11.9|C53H9.2|D1014.3|B0280.9|T20B12.1|F42C5.10|W07E6.1|Y48B6A.1|Y111B2A.12|C16C10.6|T21B10.7|T10B5.3|…
		9791	7.4424e-16	6.7912e-14	45	1335	post-embryonic development	H06I04.3|F38E11.5|F37C12.3|T15B7.2|Y37D8A.14|Y71H2AM.5|T25G3.3|F59C6.5|Y39B6A.14|C36B1.5|F23B12.7|Y71F9AM.4|F55A12.8|C44E4.4|D2096.8|Y56A3A.19|K02F2.2|Y45F10D.7|K07C5.6|C53H9.2|Y65B4BR.5|D1014.3|T20B12.1|B0280.9|W07E6.1|C43E11.9|F32E10.1|Y48B6A.1|Y111B2A.12|C16C10.6|T13H5.4|C50F2.3|M28.5|C18A3.3|F55F8.2|T21B10.7|ZK430.1|B0035.12|F59E10.3|T09B4.9|F54H12.6|ZK180.4|C37H5.5|F59A2.4|Y59A8B.6
		40008	5.4136e-15	3.952e-13	44	1336	regulation of growth	H06I04.3|F37C12.3|T15B7.2|Y71H2AM.5|K04D7.1|T25G3.3|Y39B6A.14|C36B1.5|C33H5.9|Y66H1A.4|Y53C12B.1|F23B12.7|Y71F9AM.4|F55A12.8|C44E4.4|D2096.8|F17C11.9|Y56A3A.19|K02F2.2|Y45F10D.7|C53H9.2|Y65B4BR.5|D1014.3|F42C5.10|B0280.9|T20B12.1|W07E6.1|C43E11.9|F32E10.1|Y48B6A.1|Y111B2A.12|C16C10.6|C50F2.3|T10B5.3|F55F8.2|ZK430.1|B0035.12|T09B4.9|F54H12.6|C37H5.5|F28D1.1|F19H6.1|F59A2.4|Y59A8B.6
		40010	3.0344e-14	1.5822e-12	40	1136	positive regulation of growth rate	H06I04.3|F37C12.3|T15B7.2|Y71H2AM.5|K04D7.1|T25G3.3|Y39B6A.14|C36B1.5|C33H5.9|Y66H1A.4|Y53C12B.1|F23B12.7|F55A12.8|C44E4.4|D2096.8|F17C11.9|Y56A3A.19|Y45F10D.7|C53H9.2|Y65B4BR.5|D1014.3|F42C5.10|B0280.9|T20B12.1|W07E6.1|C43E11.9|F32E10.1|Y48B6A.1|C16C10.6|C50F2.3|T10B5.3|F55F8.2|B0035.12|ZK430.1|T09B4.9|F54H12.6|C37H5.5|F28D1.1|F19H6.1|Y59A8B.6
		40009	3.0344e-14	1.5822e-12	40	1136	regulation of growth rate	H06I04.3|F37C12.3|T15B7.2|Y71H2AM.5|K04D7.1|T25G3.3|Y39B6A.14|C36B1.5|C33H5.9|Y66H1A.4|Y53C12B.1|F23B12.7|F55A12.8|C44E4.4|D2096.8|F17C11.9|Y56A3A.19|Y45F10D.7|C53H9.2|Y65B4BR.5|D1014.3|F42C5.10|B0280.9|T20B12.1|W07E6.1|C43E11.9|F32E10.1|Y48B6A.1|C16C10.6|C50F2.3|T10B5.3|F55F8.2|B0035.12|ZK430.1|T09B4.9|F54H12.6|C37H5.5|F28D1.1|F19H6.1|Y59A8B.6
		45927	7.8076e-14	3.5622e-12	42	1297	positive regulation of growth	H06I04.3|F37C12.3|T15B7.2|Y71H2AM.5|K04D7.1|T25G3.3|Y39B6A.14|C36B1.5|C33H5.9|Y66H1A.4|Y53C12B.1|F23B12.7|Y71F9AM.4|F55A12.8|C44E4.4|D2096.8|F17C11.9|Y56A3A.19|Y45F10D.7|C53H9.2|Y65B4BR.5|D1014.3|F42C5.10|B0280.9|T20B12.1|W07E6.1|C43E11.9|F32E10.1|Y48B6A.1|Y111B2A.12|C16C10.6|C50F2.3|T10B5.3|F55F8.2|ZK430.1|B0035.12|T09B4.9|F54H12.6|C37H5.5|F28D1.1|F19H6.1|Y59A8B.6
		48518	2.2617e-13	9.1726e-12	42	1336	positive regulation of biological process	H06I04.3|F37C12.3|T15B7.2|Y71H2AM.5|K04D7.1|T25G3.3|Y39B6A.14|C36B1.5|C33H5.9|Y66H1A.4|Y53C12B.1|F23B12.7|Y71F9AM.4|F55A12.8|C44E4.4|D2096.8|F17C11.9|Y56A3A.19|Y45F10D.7|C53H9.2|Y65B4BR.5|D1014.3|F42C5.10|B0280.9|T20B12.1|W07E6.1|C43E11.9|F32E10.1|Y48B6A.1|Y111B2A.12|C16C10.6|C50F2.3|T10B5.3|F55F8.2|ZK430.1|B0035.12|T09B4.9|F54H12.6|C37H5.5|F28D1.1|F19H6.1|Y59A8B.6
		7275	3.2501e-11	1.1863e-09	56	2738	development	K04D7.1|F59C6.5|Y39B6A.14|Y53C12B.1|F55A12.8|F54D5.14|C44E4.4|K02F2.2|Y45F10D.7|K07C5.6|Y65B4BR.5|C43E11.9|F32E10.1|C50F2.3|M28.5|F55F8.2|C18A3.3|B0035.12|T09B4.9|C37H5.5|F19H6.1|F59A2.4|H06I04.3|F38E11.5|K08F11.3|F37C12.3|T15B7.2|Y71H2AM.5|Y37D8A.14|T25G3.3|C33H5.9|C36B1.5|F25H2.5|F23B12.7|Y66D12A.15|Y71F9AM.4|D2096.8|Y56A3A.19|F17C11.9|C53H9.2|D1014.3|B0280.9|T20B12.1|W07E6.1|Y48B6A.1|Y111B2A.1…
		19952	7.8637e-11	2.6093e-09	39	1365	reproduction	H06I04.3|F38E11.5|F37C12.3|Y37D8A.14|Y71H2AM.5|K04D7.1|T25G3.3|F59C6.5|C36B1.5|C33H5.9|Y66H1A.4|Y53C12B.1|F25H2.5|F23B12.7|F55A12.8|C44E4.4|D2096.8|F17C11.9|C53H9.2|Y65B4BR.5|D1014.3|T20B12.1|W07E6.1|C43E11.9|F32E10.1|Y48B6A.1|Y54E10A.10|Y111B2A.12|T13H5.4|C50F2.3|C18A3.3|F55F8.2|T21B10.7|B0035.12|F59E10.3|T09B4.9|ZK180.4|C37H5.5|Y59A8B.6
		50789	1.2433e-10	3.7816e-09	44	1753	regulation of biological process	H06I04.3|F37C12.3|T15B7.2|Y71H2AM.5|K04D7.1|T25G3.3|Y39B6A.14|C36B1.5|C33H5.9|Y66H1A.4|Y53C12B.1|F23B12.7|Y71F9AM.4|F55A12.8|C44E4.4|D2096.8|F17C11.9|Y56A3A.19|K02F2.2|Y45F10D.7|C53H9.2|Y65B4BR.5|D1014.3|F42C5.10|B0280.9|T20B12.1|W07E6.1|C43E11.9|F32E10.1|Y48B6A.1|Y111B2A.12|C16C10.6|C50F2.3|T10B5.3|F55F8.2|ZK430.1|B0035.12|T09B4.9|F54H12.6|C37H5.5|F28D1.1|F19H6.1|F59A2.4|Y59A8B.6
		9792	1.5807e-08	4.438e-07	45	2101	embryonic development (sensu Metazoa)	H06I04.3|K08F11.3|F37C12.3|Y37D8A.14|Y71H2AM.5|K04D7.1|T25G3.3|F59C6.5|C36B1.5|Y53C12B.1|F25H2.5|Y66D12A.15|Y71F9AM.4|F55A12.8|F54D5.14|C44E4.4|D2096.8|F17C11.9|K02F2.2|Y45F10D.7|K07C5.6|C53H9.2|Y65B4BR.5|D1014.3|T20B12.1|B0280.9|W07E6.1|F32E10.1|Y111B2A.12|C16C10.6|T13H5.4|C50F2.3|M28.5|C18A3.3|T10B5.3|T21B10.7|ZK430.1|B0035.12|F59E10.3|T09B4.9|F54H12.6|C37H5.5|F28D1.1|F59A2.4|Y59A8B.6
		9790	2.3674e-08	6.1722e-07	45	2126	embryonic development	H06I04.3|K08F11.3|F37C12.3|Y37D8A.14|Y71H2AM.5|K04D7.1|T25G3.3|F59C6.5|C36B1.5|Y53C12B.1|F25H2.5|Y66D12A.15|Y71F9AM.4|F55A12.8|F54D5.14|C44E4.4|D2096.8|F17C11.9|K02F2.2|Y45F10D.7|K07C5.6|C53H9.2|Y65B4BR.5|D1014.3|T20B12.1|B0280.9|W07E6.1|F32E10.1|Y111B2A.12|C16C10.6|T13H5.4|C50F2.3|M28.5|C18A3.3|T10B5.3|T21B10.7|ZK430.1|B0035.12|F59E10.3|T09B4.9|F54H12.6|C37H5.5|F28D1.1|F59A2.4|Y59A8B.6
		6394	7.7527e-07	1.8865e-05	6	32	RNA processing	B0035.12|C44E4.4|Y66H1A.4|C36B1.5|C50F2.3|Y59A8B.6
		7276	3.7846e-06	8.6337e-05	19	571	gametogenesis	Y65B4BR.5|T20B12.1|F37C12.3|Y37D8A.14|Y71H2AM.5|W07E6.1|T25G3.3|F32E10.1|C33H5.9|Y111B2A.12|Y66H1A.4|Y53C12B.1|F25H2.5|T13H5.4|F23B12.7|F55F8.2|C44E4.4|D2096.8|Y59A8B.6
		19953	8.4325e-06	0.00017958	19	603	sexual reproduction	Y65B4BR.5|T20B12.1|F37C12.3|Y37D8A.14|Y71H2AM.5|W07E6.1|T25G3.3|F32E10.1|C33H5.9|Y111B2A.12|Y66H1A.4|Y53C12B.1|F25H2.5|T13H5.4|F23B12.7|F55F8.2|C44E4.4|D2096.8|Y59A8B.6
		16070	1.04e-05	0.00017958	6	49	RNA metabolism	B0035.12|C44E4.4|Y66H1A.4|C36B1.5|C50F2.3|Y59A8B.6
		16675	1.0824e-05	0.00017958	3	5	oxidoreductase activity, acting on heme group of donors	Y37D8A.14|Y71H2AM.5|F54D8.2
		16676	1.0824e-05	0.00017958	3	5	oxidoreductase activity, acting on heme group of donors, oxygen as acceptor	Y37D8A.14|Y71H2AM.5|F54D8.2
		4129	1.0824e-05	0.00017958	3	5	cytochrome-c oxidase activity	Y37D8A.14|Y71H2AM.5|F54D8.2
		15002	1.0824e-05	0.00017958	3	5	heme-copper terminal oxidase activity	Y37D8A.14|Y71H2AM.5|F54D8.2
		51649	1.4726e-05	0.00022396	8	108	establishment of cellular localization	C53H9.2|F38E11.5|D1014.3|Y65B4BR.5|F59E10.3|T09B4.9|C44E4.4|ZK180.4
		51641	1.4726e-05	0.00022396	8	108	cellular localization	C53H9.2|F38E11.5|D1014.3|Y65B4BR.5|F59E10.3|T09B4.9|C44E4.4|ZK180.4
		46907	1.652e-05	0.0002412	6	53	intracellular transport	F38E11.5|D1014.3|F59E10.3|T09B4.9|C44E4.4|ZK180.4
		16043	2.0136e-05	0.00028268	11	227	cell organization and biogenesis	C53H9.2|C18A3.3|F38E11.5|D1014.3|Y65B4BR.5|F59E10.3|T09B4.9|C44E4.4|D2096.8|ZK180.4|Y66H1A.4
		6886	6.8569e-05	0.00092412	5	42	intracellular protein transport	F38E11.5|D1014.3|F59E10.3|T09B4.9|ZK180.4
		9887	7.0891e-05	0.00092412	15	465	organ morphogenesis	C53H9.2|Y65B4BR.5|T20B12.1|C43E11.9|Y48B6A.1|C36B1.5|F25H2.5|T13H5.4|T21B10.7|C18A3.3|Y71F9AM.4|F55A12.8|C44E4.4|D2096.8|F19H6.1
		7548	8.01e-05	0.0010082	15	470	sex differentiation	C53H9.2|Y65B4BR.5|T20B12.1|C43E11.9|Y48B6A.1|C36B1.5|F25H2.5|T13H5.4|T21B10.7|C18A3.3|Y71F9AM.4|F55A12.8|C44E4.4|D2096.8|F19H6.1
		48513	0.00013128	0.0015973	15	491	organ development	C53H9.2|Y65B4BR.5|T20B12.1|C43E11.9|Y48B6A.1|C36B1.5|F25H2.5|T13H5.4|T21B10.7|C18A3.3|Y71F9AM.4|F55A12.8|C44E4.4|D2096.8|F19H6.1
		40035	0.00016815	0.0019799	14	445	hermaphrodite genital morphogenesis	C53H9.2|Y65B4BR.5|T20B12.1|C43E11.9|Y48B6A.1|C36B1.5|F25H2.5|T13H5.4|T21B10.7|C18A3.3|Y71F9AM.4|F55A12.8|D2096.8|F19H6.1
		35112	0.00019816	0.0022603	14	452	genitalia morphogenesis	C53H9.2|Y65B4BR.5|T20B12.1|C43E11.9|Y48B6A.1|C36B1.5|F25H2.5|T13H5.4|T21B10.7|C18A3.3|Y71F9AM.4|F55A12.8|D2096.8|F19H6.1
		8150	0.00028898	0.0031962	68	5502	biological_process	K04D7.1|F59C6.5|Y39B6A.14|Y53C12B.1|F53G2.7|Y71G12B.27|F55A12.8|F35G2.2|F54D5.14|C44E4.4|K02F2.2|F41E6.6|Y45F10D.7|K07C5.6|Y65B4BR.5|C39D10.7|C43E11.9|F32E10.1|Y54E10A.10|F54D5.7|C50F2.3|M28.5|C18A3.3|F55F8.2|B0035.12|C13C4.5|T09B4.9|F54D8.2|C37H5.5|F19H6.1|F59A2.4|H06I04.3|K08F11.3|F38E11.5|F37C12.3|T15B7.2|Y37D8A.14|Y71H2AM.5|T25G3.3|C33H5.9|C36B1.5|Y66H1A.4|F25H2.5|F23B12.7|Y66D12A.15|Y71F9AM.…
		36	0.00032182	0.0034548	2	3	acyl carrier activity	F37C12.3|Y56A3A.19
		15031	0.00038049	0.003968	5	60	protein transport	F38E11.5|D1014.3|F59E10.3|T09B4.9|ZK180.4
		45184	0.00051427	0.0052141	5	64	establishment of protein localization	F38E11.5|D1014.3|F59E10.3|T09B4.9|ZK180.4
		9653	0.00075229	0.0074213	18	772	morphogenesis	C53H9.2|Y65B4BR.5|T20B12.1|C43E11.9|Y48B6A.1|C33H5.9|C36B1.5|F25H2.5|T13H5.4|M28.5|C18A3.3|T21B10.7|Y71F9AM.4|F55A12.8|C44E4.4|D2096.8|K02F2.2|F19H6.1
		5386	0.0011105	0.010667	6	113	carrier activity	F37C12.3|T09B4.9|Y37D8A.14|Y71H2AM.5|F54D8.2|Y56A3A.19
		8104	0.0011998	0.011229	5	77	protein localization	F38E11.5|D1014.3|F59E10.3|T09B4.9|ZK180.4
		7046	0.0015766	0.014387	2	6	ribosome biogenesis	C18A3.3|Y66H1A.4
		15399	0.0016364	0.014568	4	49	primary active transporter activity	T09B4.9|Y37D8A.14|Y71H2AM.5|F54D8.2
		5737	0.0019168	0.016658	8	219	cytoplasm	M28.5|D1014.3|F59E10.3|T09B4.9|Y71H2AM.5|F54D8.2|F54H12.6|C44E4.4
		42254	0.0021924	0.01861	2	7	ribosome biogenesis and assembly	C18A3.3|Y66H1A.4
		45926	0.004122	0.033434	4	63	negative regulation of growth	W07E6.1|K02F2.2|F59A2.4|Y59A8B.6
		40015	0.004122	0.033434	4	63	negative regulation of body size	W07E6.1|K02F2.2|F59A2.4|Y59A8B.6
		35264	0.0043871	0.033605	10	365	body growth	Y65B4BR.5|Y71F9AM.4|F37C12.3|W07E6.1|T25G3.3|K02F2.2|Y111B2A.12|C33H5.9|F59A2.4|Y59A8B.6
		40014	0.0043871	0.033605	10	365	regulation of body size	Y65B4BR.5|Y71F9AM.4|F37C12.3|W07E6.1|T25G3.3|K02F2.2|Y111B2A.12|C33H5.9|F59A2.4|Y59A8B.6
		46394	0.0046034	0.033605	2	10	carboxylic acid biosynthesis	F37C12.3|Y56A3A.19
		6633	0.0046034	0.033605	2	10	fatty acid biosynthesis	F37C12.3|Y56A3A.19
		16053	0.0046034	0.033605	2	10	organic acid biosynthesis	F37C12.3|Y56A3A.19
		15078	0.005657	0.040486	3	35	hydrogen ion transporter activity	Y37D8A.14|Y71H2AM.5|F54D8.2
		15077	0.0061254	0.042996	3	36	monovalent inorganic cation transporter activity	Y37D8A.14|Y71H2AM.5|F54D8.2
		48519	0.0068638	0.04727	5	115	negative regulation of biological process	W07E6.1|C44E4.4|K02F2.2|F59A2.4|Y59A8B.6
		8151	0.0072775	0.049191	36	2437	cellular physiological process	F38E11.5|F37C12.3|Y37D8A.14|Y71H2AM.5|C36B1.5|Y66H1A.4|F25H2.5|F53G2.7|Y71G12B.27|Y66D12A.15|F42D1.2|C44E4.4|D2096.8|Y56A3A.19|K02F2.2|F41E6.6|Y45F10D.7|C53H9.2|Y65B4BR.5|D1014.3|C39D10.7|Y111B2A.12|F54D5.7|C50F2.3|M28.5|C18A3.3|B0035.12|C13C4.5|ZK430.1|F59E10.3|T09B4.9|F54H12.6|F54D8.2|ZK180.4|F19H6.1|Y59A8B.6
		18988	0.0076579	0.049913	4	75	molting cycle (sensu Protostomia and Nematoda)	K07C5.6|Y65B4BR.5|F55F8.2|Y66H1A.4
		42303	0.0076579	0.049913	4	75	molting cycle	K07C5.6|Y65B4BR.5|F55F8.2|Y66H1A.4
Active Module 18
Z score	10.118
# of genes in neighborhood	195	ontology: all
		curator: GO
		Overrepresentation
		Selected statistical test : Hypergeometric test
		Selected correction : Benjamini & Hochberg False Discovery Rate (FDR) correction
		Selected significance level : 0.05
		Testing option : Test cluster versus complete annotation
		The selected cluster :
		T23H2.5	F37B4.7	R09B5.6	R74.1	K01H12.2	C47E12.5	Y73B6A.5	ZK180.4	F52E1.1	F35G2.2	C26D10.2	T08B2.9	C47E12.2	C08B11.5	C50F2.3	B0024.14	T22G5.2	H06I04.3	K04G7.10	C36B1.5	T04C12.6	R08E3.3	F25H2.5	Y48E1B.10	F43E2.7	K02F2.3	C56C10.8	R107.6	C56G7.1	C26E6.4	F57C7.3	Y110A7A.17	F23F1.5	C29F9.7	T05H4.6	F54D5.14	T20B3.2	Y47D3A.25	F41G4.2	R13A5.12	F08G2.5	D2085.3	ZK377.2	C01G10.9	C53D5.6	B0303.3	F52D10.3	C39F7.4
		Number of genes selected : 65
		Total number of genes in annotation : 6784
		GO-ID	p-value	corr p-value# selected	# total	Description	Genes in test set
		9792	7.0078e-12	9.0387e-10	47	2101	embryonic development (sensu Metazoa)	H06I04.3|F32D1.9|K08F11.3|Y54F10BM.2|F23F1.5|F01F1.7|Y37D8A.14|C36B1.5|M03F8.3|Y53C12B.1|F25H2.5|F43G9.1|K01H12.2|C47E12.2|Y66D12A.15|Y71F9AM.4|F55A12.8|F54D5.14|F17C11.9|K02F2.2|F11A10.8|T24H7.3|B0303.3|Y45F10D.7|K07C5.6|T05H4.6|C53H9.2|F35G12.2|Y65B4BR.5|D1014.3|T20B12.1|D2085.3|B0280.9|W07E6.1|F32E10.1|C16C10.6|B0464.2|C50F2.3|M28.5|Y46G5A.4|C18A3.3|ZK430.1|F43E2.7|C37H5.5|F28D1.1|F59A2.4|Y59A…
		7275	1.0035e-11	9.0387e-10	53	2738	development	F32D1.9|F23F1.5|Y54F10BM.2|M03F8.3|Y53C12B.1|F43G9.1|C47E12.2|F55A12.8|F54D5.14|K02F2.2|T24H7.3|Y45F10D.7|B0303.3|K07C5.6|Y65B4BR.5|F32E10.1|C50F2.3|M28.5|C18A3.3|C37H5.5|F19H6.1|F59A2.4|H06I04.3|F38E11.5|K08F11.3|F01F1.7|Y37D8A.14|C36B1.5|F25H2.5|F23B12.7|K01H12.2|Y66D12A.15|Y71F9AM.4|F17C11.9|F11A10.8|C53H9.2|T05H4.6|F35G12.2|D1014.3|B0280.9|D2085.3|T20B12.1|W07E6.1|Y48B6A.1|R05H10.2|C16C10.6|B…
		9790	1.1201e-11	9.0387e-10	47	2126	embryonic development	H06I04.3|F32D1.9|K08F11.3|Y54F10BM.2|F23F1.5|F01F1.7|Y37D8A.14|C36B1.5|M03F8.3|Y53C12B.1|F25H2.5|F43G9.1|K01H12.2|C47E12.2|Y66D12A.15|Y71F9AM.4|F55A12.8|F54D5.14|F17C11.9|K02F2.2|F11A10.8|T24H7.3|B0303.3|Y45F10D.7|K07C5.6|T05H4.6|C53H9.2|F35G12.2|Y65B4BR.5|D1014.3|T20B12.1|D2085.3|B0280.9|W07E6.1|F32E10.1|C16C10.6|B0464.2|C50F2.3|M28.5|Y46G5A.4|C18A3.3|ZK430.1|F43E2.7|C37H5.5|F28D1.1|F59A2.4|Y59A…
		2119	1.4133e-11	9.0387e-10	36	1231	larval development (sensu Nematoda)	H06I04.3|F38E11.5|F23F1.5|Y54F10BM.2|Y37D8A.14|C36B1.5|F23B12.7|C47E12.2|Y71F9AM.4|F55A12.8|K02F2.2|Y45F10D.7|K07C5.6|C53H9.2|T05H4.6|D1014.3|Y65B4BR.5|D2085.3|B0280.9|T20B12.1|W07E6.1|F32E10.1|Y48B6A.1|C16C10.6|R05H10.2|B0464.2|C50F2.3|M28.5|Y46G5A.4|C18A3.3|ZK430.1|F43E2.7|ZK180.4|C37H5.5|F59A2.4|Y59A8B.6
		2164	1.4485e-11	9.0387e-10	36	1232	larval development	H06I04.3|F38E11.5|F23F1.5|Y54F10BM.2|Y37D8A.14|C36B1.5|F23B12.7|C47E12.2|Y71F9AM.4|F55A12.8|K02F2.2|Y45F10D.7|K07C5.6|C53H9.2|T05H4.6|D1014.3|Y65B4BR.5|D2085.3|B0280.9|T20B12.1|W07E6.1|F32E10.1|Y48B6A.1|C16C10.6|R05H10.2|B0464.2|C50F2.3|M28.5|Y46G5A.4|C18A3.3|ZK430.1|F43E2.7|ZK180.4|C37H5.5|F59A2.4|Y59A8B.6
		9791	1.609e-10	8.3669e-09	36	1335	post-embryonic development	H06I04.3|F38E11.5|F23F1.5|Y54F10BM.2|Y37D8A.14|C36B1.5|F23B12.7|C47E12.2|Y71F9AM.4|F55A12.8|K02F2.2|Y45F10D.7|K07C5.6|C53H9.2|T05H4.6|D1014.3|Y65B4BR.5|D2085.3|B0280.9|T20B12.1|W07E6.1|F32E10.1|Y48B6A.1|C16C10.6|R05H10.2|B0464.2|C50F2.3|M28.5|Y46G5A.4|C18A3.3|ZK430.1|F43E2.7|ZK180.4|C37H5.5|F59A2.4|Y59A8B.6
		40007	2.9913e-10	1.3333e-08	41	1764	growth	H06I04.3|Y54F10BM.2|F23F1.5|Y37D8A.14|C36B1.5|Y53C12B.1|F23B12.7|F43G9.1|C47E12.2|Y71F9AM.4|F55A12.8|F17C11.9|K02F2.2|C07H6.3|Y45F10D.7|K07C5.6|C53H9.2|T05H4.6|Y65B4BR.5|D1014.3|D2085.3|B0280.9|T20B12.1|W07E6.1|F32E10.1|Y48B6A.1|C16C10.6|R05H10.2|B0464.2|C50F2.3|M28.5|Y46G5A.4|C18A3.3|ZK430.1|F43E2.7|ZK180.4|C37H5.5|F28D1.1|F19H6.1|F59A2.4|Y59A8B.6
		19952	3.1108e-08	1.2132e-06	33	1365	reproduction	H06I04.3|F23F1.5|Y54F10BM.2|F38E11.5|Y37D8A.14|C36B1.5|M03F8.3|F25H2.5|Y53C12B.1|F23B12.7|F43G9.1|C47E12.2|F55A12.8|F17C11.9|C07H6.3|C53H9.2|T05H4.6|F35G12.2|Y65B4BR.5|D1014.3|D2085.3|T20B12.1|W07E6.1|F32E10.1|Y48B6A.1|Y54E10A.10|R05H10.2|C50F2.3|Y46G5A.4|C18A3.3|ZK180.4|C37H5.5|Y59A8B.6
		40008	7.5613e-08	2.6212e-06	32	1336	regulation of growth	H06I04.3|F23F1.5|C36B1.5|Y53C12B.1|F23B12.7|F43G9.1|C47E12.2|Y71F9AM.4|F55A12.8|F17C11.9|K02F2.2|C07H6.3|Y45F10D.7|C53H9.2|D1014.3|Y65B4BR.5|D2085.3|B0280.9|T20B12.1|W07E6.1|F32E10.1|Y48B6A.1|C16C10.6|R05H10.2|C50F2.3|ZK430.1|F43E2.7|C37H5.5|F28D1.1|F19H6.1|Y59A8B.6|F59A2.4
		40010	4.7578e-07	1.3495e-05	28	1136	positive regulation of growth rate	H06I04.3|F23F1.5|C36B1.5|Y53C12B.1|F23B12.7|F43G9.1|C47E12.2|F55A12.8|F17C11.9|Y45F10D.7|C53H9.2|D1014.3|Y65B4BR.5|D2085.3|B0280.9|T20B12.1|W07E6.1|F32E10.1|Y48B6A.1|C16C10.6|R05H10.2|C50F2.3|ZK430.1|F43E2.7|C37H5.5|F19H6.1|F28D1.1|Y59A8B.6
		40009	4.7578e-07	1.3495e-05	28	1136	regulation of growth rate	H06I04.3|F23F1.5|C36B1.5|Y53C12B.1|F23B12.7|F43G9.1|C47E12.2|F55A12.8|F17C11.9|Y45F10D.7|C53H9.2|D1014.3|Y65B4BR.5|D2085.3|B0280.9|T20B12.1|W07E6.1|F32E10.1|Y48B6A.1|C16C10.6|R05H10.2|C50F2.3|ZK430.1|F43E2.7|C37H5.5|F19H6.1|F28D1.1|Y59A8B.6
		45927	5.8275e-07	1.5151e-05	30	1297	positive regulation of growth	H06I04.3|F23F1.5|C36B1.5|Y53C12B.1|F23B12.7|F43G9.1|C47E12.2|Y71F9AM.4|F55A12.8|F17C11.9|C07H6.3|Y45F10D.7|C53H9.2|D1014.3|Y65B4BR.5|D2085.3|B0280.9|T20B12.1|W07E6.1|F32E10.1|Y48B6A.1|C16C10.6|R05H10.2|C50F2.3|ZK430.1|F43E2.7|C37H5.5|F19H6.1|F28D1.1|Y59A8B.6
		48518	1.1289e-06	2.7094e-05	30	1336	positive regulation of biological process	H06I04.3|F23F1.5|C36B1.5|Y53C12B.1|F23B12.7|F43G9.1|C47E12.2|Y71F9AM.4|F55A12.8|F17C11.9|C07H6.3|Y45F10D.7|C53H9.2|D1014.3|Y65B4BR.5|D2085.3|B0280.9|T20B12.1|W07E6.1|F32E10.1|Y48B6A.1|C16C10.6|R05H10.2|C50F2.3|ZK430.1|F43E2.7|C37H5.5|F19H6.1|F28D1.1|Y59A8B.6
		50789	4.0523e-05	0.00090309	32	1753	regulation of biological process	H06I04.3|F23F1.5|C36B1.5|Y53C12B.1|F23B12.7|F43G9.1|C47E12.2|Y71F9AM.4|F55A12.8|F17C11.9|K02F2.2|C07H6.3|Y45F10D.7|C53H9.2|D1014.3|Y65B4BR.5|D2085.3|B0280.9|T20B12.1|W07E6.1|F32E10.1|Y48B6A.1|C16C10.6|R05H10.2|C50F2.3|ZK430.1|F43E2.7|C37H5.5|F28D1.1|F19H6.1|Y59A8B.6|F59A2.4
		3743	0.00022423	0.0041416	3	13	translation initiation factor activity	Y54F10BM.2|C01G10.9|D2085.3
		6454	0.00022423	0.0041416	3	13	translational initiation	Y54F10BM.2|C01G10.9|D2085.3
		6394	0.00022567	0.0041416	4	32	RNA processing	C36B1.5|M03F8.3|C50F2.3|Y59A8B.6
		40035	0.00024672	0.0042764	13	445	hermaphrodite genital morphogenesis	C53H9.2|F35G12.2|Y65B4BR.5|D2085.3|T20B12.1|Y48B6A.1|C36B1.5|F25H2.5|F43G9.1|C18A3.3|Y71F9AM.4|F55A12.8|F19H6.1
		35112	0.00028766	0.0047237	13	452	genitalia morphogenesis	C53H9.2|F35G12.2|Y65B4BR.5|D2085.3|T20B12.1|Y48B6A.1|C36B1.5|F25H2.5|F43G9.1|C18A3.3|Y71F9AM.4|F55A12.8|F19H6.1
		9887	0.00037933	0.0059176	13	465	organ morphogenesis	C53H9.2|F35G12.2|Y65B4BR.5|D2085.3|T20B12.1|Y48B6A.1|C36B1.5|F25H2.5|F43G9.1|C18A3.3|Y71F9AM.4|F55A12.8|F19H6.1
		7548	0.00042072	0.0062507	13	470	sex differentiation	C53H9.2|F35G12.2|Y65B4BR.5|D2085.3|T20B12.1|Y48B6A.1|C36B1.5|F25H2.5|F43G9.1|C18A3.3|Y71F9AM.4|F55A12.8|F19H6.1
		4449	0.00053573	0.0075976	2	4	isocitrate dehydrogenase (NAD+) activity	F35G12.2|F43G9.1
		48513	0.00063948	0.0086748	13	491	organ development	C53H9.2|F35G12.2|Y65B4BR.5|D2085.3|T20B12.1|Y48B6A.1|C36B1.5|F25H2.5|F43G9.1|C18A3.3|Y71F9AM.4|F55A12.8|F19H6.1
		8135	0.0011352	0.014688	3	22	translation factor activity, nucleic acid binding	Y54F10BM.2|C01G10.9|D2085.3
		16070	0.001177	0.014688	4	49	RNA metabolism	C36B1.5|M03F8.3|C50F2.3|Y59A8B.6
		45182	0.0012966	0.01474	3	23	translation regulator activity	Y54F10BM.2|C01G10.9|D2085.3
		6304	0.0012966	0.01474	3	23	DNA modification	Y46G5A.4|Y66D12A.15|Y45F10D.7
		4448	0.0013228	0.01474	2	6	isocitrate dehydrogenase activity	F35G12.2|F43G9.1
		16616	0.0016611	0.016407	3	25	oxidoreductase activity, acting on the CH-OH group of donors, NAD or NADP as acceptor	F35G12.2|R04B5.5|F43G9.1
		5739	0.001695	0.016407	4	54	mitochondrion	F35G12.2|C47E12.2|F43G9.1|K01H12.2
		46356	0.0018405	0.016407	2	7	acetyl-CoA catabolism	F35G12.2|F43G9.1
		6099	0.0018405	0.016407	2	7	tricarboxylic acid cycle	F35G12.2|F43G9.1
		9060	0.0018405	0.016407	2	7	aerobic respiration	F35G12.2|F43G9.1
		51187	0.0018405	0.016407	2	7	cofactor catabolism	F35G12.2|F43G9.1
		9109	0.0018405	0.016407	2	7	coenzyme catabolism	F35G12.2|F43G9.1
		45333	0.0024388	0.021084	2	8	cellular respiration	F35G12.2|F43G9.1
		7276	0.0025557	0.021084	13	571	gametogenesis	F35G12.2|F23F1.5|Y65B4BR.5|T20B12.1|Y37D8A.14|W07E6.1|F32E10.1|F25H2.5|Y53C12B.1|F23B12.7|C47E12.2|C07H6.3|Y59A8B.6
		16614	0.0025679	0.021084	3	29	oxidoreductase activity, acting on CH-OH group of donors	F35G12.2|R04B5.5|F43G9.1
		45926	0.0029937	0.021941	4	63	negative regulation of growth	W07E6.1|K02F2.2|F59A2.4|Y59A8B.6
		40015	0.0029937	0.021941	4	63	negative regulation of body size	W07E6.1|K02F2.2|F59A2.4|Y59A8B.6
		15666	0.0031163	0.021941	2	9	restriction endodeoxyribonuclease activity	Y46G5A.4|Y66D12A.15
		9307	0.0031163	0.021941	2	9	DNA restriction-modification system	Y46G5A.4|Y66D12A.15
		15668	0.0031163	0.021941	2	9	type III site-specific deoxyribonuclease activity	Y46G5A.4|Y66D12A.15
		16888	0.0031163	0.021941	2	9	endodeoxyribonuclease activity, producing 5'-phosphomonoesters	Y46G5A.4|Y66D12A.15
		8150	0.0031646	0.021941	61	5502	biological_process	F32D1.9|F23F1.5|Y54F10BM.2|M03F8.3|Y53C12B.1|F43G9.1|F37B4.7|C47E12.2|F55A12.8|F54D5.14|F35G2.2|K02F2.2|T24H7.3|C07H6.3|Y45F10D.7|B0303.3|K07C5.6|Y65B4BR.5|C39D10.7|F32E10.1|Y54E10A.10|C50F2.3|M28.5|C18A3.3|C01G10.9|C37H5.5|F19H6.1|F59A2.4|H06I04.3|F38E11.5|K08F11.3|F01F1.7|Y37D8A.14|C36B1.5|F25H2.5|F23B12.7|K01H12.2|Y66D12A.15|Y71F9AM.4|F17C11.9|F11A10.8|C53H9.2|T05H4.6|F35G12.2|D1014.3|D2085.3|…
		51649	0.0036064	0.023941	5	108	establishment of cellular localization	C53H9.2|F38E11.5|D1014.3|Y65B4BR.5|ZK180.4
		51641	0.0036064	0.023941	5	108	cellular localization	C53H9.2|F38E11.5|D1014.3|Y65B4BR.5|ZK180.4
		4520	0.0038714	0.024157	2	10	endodeoxyribonuclease activity	Y46G5A.4|Y66D12A.15
		4536	0.0038714	0.024157	2	10	deoxyribonuclease activity	Y46G5A.4|Y66D12A.15
		6084	0.0038714	0.024157	2	10	acetyl-CoA metabolism	F35G12.2|F43G9.1
		19953	0.0041118	0.025154	13	603	sexual reproduction	F35G12.2|F23F1.5|Y65B4BR.5|T20B12.1|Y37D8A.14|W07E6.1|F32E10.1|F25H2.5|Y53C12B.1|F23B12.7|C47E12.2|C07H6.3|Y59A8B.6
		5737	0.0047098	0.028259	7	219	cytoplasm	F35G12.2|M28.5|C47E12.2|D1014.3|C01G10.9|F43G9.1|K01H12.2
		9653	0.0053472	0.031478	15	772	morphogenesis	C53H9.2|F35G12.2|Y65B4BR.5|D2085.3|T20B12.1|Y48B6A.1|C36B1.5|F25H2.5|F43G9.1|M28.5|C18A3.3|Y71F9AM.4|F55A12.8|K02F2.2|F19H6.1
		43037	0.0055762	0.032218	3	38	translation	Y54F10BM.2|C01G10.9|D2085.3
		8026	0.006	0.034036	3	39	ATP-dependent helicase activity	Y46G5A.4|Y66D12A.15|F01F1.7
		16893	0.0065872	0.0367	2	13	endonuclease activity, active with either ribo- or deoxyribonucleic acids and producing 5'-phosphomonoesters	Y46G5A.4|Y66D12A.15
		4386	0.0069042	0.037791	3	41	helicase activity	Y46G5A.4|Y66D12A.15|F01F1.7
		6886	0.007385	0.039244	3	42	intracellular protein transport	F38E11.5|D1014.3|ZK180.4
		35264	0.007547	0.039244	9	365	body growth	Y65B4BR.5|D2085.3|Y71F9AM.4|W07E6.1|K02F2.2|C07H6.3|F59A2.4|Y59A8B.6|F43G9.1
		40014	0.007547	0.039244	9	365	regulation of body size	Y65B4BR.5|D2085.3|Y71F9AM.4|W07E6.1|K02F2.2|C07H6.3|F59A2.4|Y59A8B.6|F43G9.1
		4013	0.0095814	0.047451	1	1	adenosylhomocysteinase activity	K02F2.2
		16802	0.0095814	0.047451	1	1	trialkylsulfonium hydrolase activity	K02F2.2
		16801	0.0095814	0.047451	1	1	hydrolase activity, acting on ether bonds	K02F2.2
Active Module 19
Z score	10.099
# of genes in neighborhood	247	ontology: all
		curator: GO
		Overrepresentation
		Selected statistical test : Hypergeometric test
		Selected correction : Benjamini & Hochberg False Discovery Rate (FDR) correction
		Selected significance level : 0.05
		Testing option : Test cluster versus complete annotation
		The selected cluster :
		T23H2.5	K08B4.6	F37B4.7	R74.1	F54H12.6	C47E12.5	T25G3.3	T25C8.2	Y73B6A.5	ZK180.4	F52E1.1	R06B10.4	T10G3.6	T28D9.10	C08E3.13	C26D10.2	T08B2.9	C54D1.6	F37C12.3	T10E9.7	C47E12.2	K10B2.1	C08B11.5	C37H5.8	C50F2.3	B0024.14	F30B5.1	H06I04.3	T04C12.6	F25H2.5	C25A1.5	C56C10.8	ZK1067.1	C26E6.4	F54D5.11	T05H4.6	F54D5.14	C03C10.1	Y47D3A.25	T20B3.2	F41G4.2	Y54E10BR.2	C34E10.2	D2085.3	C23H3.7	C53D5.6	F52D10.3	R06C7.10
		Number of genes selected : 89
		Total number of genes in annotation : 6784
		GO-ID	p-value	corr p-value# selected	# total	Description	Genes in test set
		9791	9.8407e-17	1.4847e-14	53	1335	post-embryonic development	C25A1.5|C16A3.3|ZK430.7|Y39B6A.14|C47E12.2|K04G2.1|F55A12.8|K02F2.2|Y45F10D.7|K07C5.6|Y65B4BR.5|ZK550.4|C43E11.9|F32E10.1|T10E9.7|C50F2.3|M28.5|F55F8.2|C18A3.3|C37H5.5|F59A2.4|H06I04.3|F38E11.5|F37C12.3|F53F4.10|T15B7.2|Y71H2AM.5|Y37D8A.14|T25G3.3|W08D2.7|F23B12.7|C05D11.9|Y71F9AM.4|D2096.8|Y56A3A.19|C53H9.2|T05H4.6|F54D5.11|D1014.3|B0280.9|D2085.3|T20B12.1|W07E6.1|Y48B6A.1|Y111B2A.12|T13H5.4|T21…
		2119	1.0357e-16	1.4847e-14	51	1231	larval development (sensu Nematoda)	C25A1.5|C16A3.3|ZK430.7|Y39B6A.14|C47E12.2|K04G2.1|F55A12.8|K02F2.2|Y45F10D.7|K07C5.6|Y65B4BR.5|C43E11.9|F32E10.1|T10E9.7|C50F2.3|M28.5|F55F8.2|C18A3.3|C37H5.5|F59A2.4|H06I04.3|F38E11.5|F37C12.3|F53F4.10|Y71H2AM.5|Y37D8A.14|T15B7.2|T25G3.3|W08D2.7|F23B12.7|C05D11.9|Y71F9AM.4|D2096.8|Y56A3A.19|C53H9.2|T05H4.6|F54D5.11|D1014.3|B0280.9|D2085.3|T20B12.1|W07E6.1|Y48B6A.1|Y111B2A.12|T21B10.7|ZK430.1|F5…
		2164	1.0733e-16	1.4847e-14	51	1232	larval development	C25A1.5|C16A3.3|ZK430.7|Y39B6A.14|C47E12.2|K04G2.1|F55A12.8|K02F2.2|Y45F10D.7|K07C5.6|Y65B4BR.5|C43E11.9|F32E10.1|T10E9.7|C50F2.3|M28.5|F55F8.2|C18A3.3|C37H5.5|F59A2.4|H06I04.3|F38E11.5|F37C12.3|F53F4.10|Y71H2AM.5|Y37D8A.14|T15B7.2|T25G3.3|W08D2.7|F23B12.7|C05D11.9|Y71F9AM.4|D2096.8|Y56A3A.19|C53H9.2|T05H4.6|F54D5.11|D1014.3|B0280.9|D2085.3|T20B12.1|W07E6.1|Y48B6A.1|Y111B2A.12|T21B10.7|ZK430.1|F5…
		40007	2.0465e-16	2.1232e-14	60	1764	growth	C25A1.5|C16A3.3|ZK430.7|Y39B6A.14|Y53C12B.1|F43G9.1|C47E12.2|K04G2.1|F55A12.8|K02F2.2|Y45F10D.7|K07C5.6|Y65B4BR.5|ZK550.4|C43E11.9|F32E10.1|D1007.5|T10E9.7|C50F2.3|M28.5|C18A3.3|F55F8.2|C37H5.5|F19H6.1|F59A2.4|H06I04.3|F37C12.3|F53F4.10|T15B7.2|Y37D8A.14|Y71H2AM.5|T25G3.3|W08D2.7|Y66H1A.4|F23B12.7|C05D11.9|Y71F9AM.4|D2096.8|Y56A3A.19|F17C11.9|ZK858.1|C53H9.2|T05H4.6|F54D5.11|D1014.3|D2085.3|B0280…
		40008	3.6074e-15	2.7025e-13	51	1336	regulation of growth	C25A1.5|C16A3.3|ZK430.7|Y39B6A.14|Y53C12B.1|F43G9.1|C47E12.2|K04G2.1|F55A12.8|K02F2.2|Y45F10D.7|Y65B4BR.5|ZK550.4|C43E11.9|F32E10.1|D1007.5|T10E9.7|C50F2.3|F55F8.2|C37H5.5|F19H6.1|F59A2.4|H06I04.3|F37C12.3|Y71H2AM.5|T15B7.2|T25G3.3|W08D2.7|Y66H1A.4|F23B12.7|C05D11.9|Y71F9AM.4|D2096.8|Y56A3A.19|F17C11.9|ZK858.1|C53H9.2|F54D5.11|D1014.3|B0280.9|D2085.3|T20B12.1|W07E6.1|Y48B6A.1|Y111B2A.12|C29E4.7|T…
		7275	3.9072e-15	2.7025e-13	72	2738	development	F32D1.9|C25A1.5|C16A3.3|ZK430.7|Y39B6A.14|M03F8.3|Y53C12B.1|F43G9.1|C47E12.2|K04G2.1|F55A12.8|F54D5.14|K02F2.2|R06A4.8|Y50D7A.2|Y45F10D.7|K07C5.6|Y65B4BR.5|ZK550.4|C43E11.9|F32E10.1|T10E9.7|C50F2.3|M28.5|C18A3.3|F55F8.2|C37H5.5|F19H6.1|F59A2.4|H06I04.3|K08F11.3|F38E11.5|F37C12.3|F53F4.10|T15B7.2|Y37D8A.14|Y71H2AM.5|T25G3.3|W08D2.7|F25H2.5|F23B12.7|C05D11.9|Y66D12A.15|Y71F9AM.4|D2096.8|F17C11.9|Y5…
		40010	2.741e-14	1.4219e-12	46	1136	positive regulation of growth rate	H06I04.3|C25A1.5|F37C12.3|T15B7.2|Y71H2AM.5|C16A3.3|T25G3.3|ZK430.7|W08D2.7|Y39B6A.14|Y66H1A.4|Y53C12B.1|F23B12.7|F43G9.1|C05D11.9|C47E12.2|F55A12.8|D2096.8|F17C11.9|Y56A3A.19|ZK858.1|Y45F10D.7|C53H9.2|F54D5.11|Y65B4BR.5|D1014.3|T20B12.1|D2085.3|B0280.9|ZK550.4|W07E6.1|C43E11.9|F32E10.1|Y48B6A.1|D1007.5|C29E4.7|C50F2.3|T10E9.7|T10B5.3|F55F8.2|ZK430.1|F54H12.6|C37H5.5|F28D1.1|F19H6.1|Y59A8B.6
		40009	2.741e-14	1.4219e-12	46	1136	regulation of growth rate	H06I04.3|C25A1.5|F37C12.3|T15B7.2|Y71H2AM.5|C16A3.3|T25G3.3|ZK430.7|W08D2.7|Y39B6A.14|Y66H1A.4|Y53C12B.1|F23B12.7|F43G9.1|C05D11.9|C47E12.2|F55A12.8|D2096.8|F17C11.9|Y56A3A.19|ZK858.1|Y45F10D.7|C53H9.2|F54D5.11|Y65B4BR.5|D1014.3|T20B12.1|D2085.3|B0280.9|ZK550.4|W07E6.1|C43E11.9|F32E10.1|Y48B6A.1|D1007.5|C29E4.7|C50F2.3|T10E9.7|T10B5.3|F55F8.2|ZK430.1|F54H12.6|C37H5.5|F28D1.1|F19H6.1|Y59A8B.6
		45927	3.2007e-14	1.4759e-12	49	1297	positive regulation of growth	C25A1.5|C16A3.3|ZK430.7|Y39B6A.14|Y53C12B.1|F43G9.1|C47E12.2|K04G2.1|F55A12.8|Y45F10D.7|Y65B4BR.5|ZK550.4|C43E11.9|F32E10.1|D1007.5|T10E9.7|C50F2.3|F55F8.2|C37H5.5|F19H6.1|H06I04.3|F37C12.3|Y71H2AM.5|T15B7.2|T25G3.3|W08D2.7|Y66H1A.4|F23B12.7|C05D11.9|Y71F9AM.4|D2096.8|Y56A3A.19|F17C11.9|ZK858.1|C53H9.2|F54D5.11|D1014.3|B0280.9|D2085.3|T20B12.1|W07E6.1|Y48B6A.1|Y111B2A.12|C29E4.7|T10B5.3|ZK430.1|F…
		48518	1.0637e-13	4.4144e-12	49	1336	positive regulation of biological process	C25A1.5|C16A3.3|ZK430.7|Y39B6A.14|Y53C12B.1|F43G9.1|C47E12.2|K04G2.1|F55A12.8|Y45F10D.7|Y65B4BR.5|ZK550.4|C43E11.9|F32E10.1|D1007.5|T10E9.7|C50F2.3|F55F8.2|C37H5.5|F19H6.1|H06I04.3|F37C12.3|Y71H2AM.5|T15B7.2|T25G3.3|W08D2.7|Y66H1A.4|F23B12.7|C05D11.9|Y71F9AM.4|D2096.8|Y56A3A.19|F17C11.9|ZK858.1|C53H9.2|F54D5.11|D1014.3|B0280.9|D2085.3|T20B12.1|W07E6.1|Y48B6A.1|Y111B2A.12|C29E4.7|T10B5.3|ZK430.1|F…
		9792	5.6094e-12	2.0321e-10	59	2101	embryonic development (sensu Metazoa)	F32D1.9|C16A3.3|ZK430.7|M03F8.3|Y53C12B.1|F43G9.1|C47E12.2|K04G2.1|F55A12.8|F54D5.14|K02F2.2|R06A4.8|Y50D7A.2|Y45F10D.7|K07C5.6|Y65B4BR.5|F32E10.1|T10E9.7|C50F2.3|M28.5|C18A3.3|C37H5.5|F59A2.4|H06I04.3|K08F11.3|F37C12.3|F53F4.10|Y37D8A.14|Y71H2AM.5|T25G3.3|W08D2.7|F25H2.5|C05D11.9|Y66D12A.15|Y71F9AM.4|D2096.8|F17C11.9|ZK858.1|F11A10.8|C53H9.2|T05H4.6|F54D5.11|F35G12.2|D1014.3|D2085.3|B0280.9|T20B…
		19952	5.876e-12	2.0321e-10	47	1365	reproduction	H06I04.3|F38E11.5|F37C12.3|Y37D8A.14|Y71H2AM.5|C16A3.3|T25G3.3|ZK430.7|W08D2.7|Y66H1A.4|M03F8.3|Y53C12B.1|F25H2.5|F23B12.7|F43G9.1|C47E12.2|K04G2.1|F55A12.8|ZK20.3|D2096.8|F17C11.9|ZK858.1|T05H4.6|C53H9.2|F35G12.2|F54D5.11|Y65B4BR.5|D1014.3|T20B12.1|D2085.3|W07E6.1|C43E11.9|F32E10.1|Y48B6A.1|Y54E10A.10|Y111B2A.12|C29E4.7|T13H5.4|C50F2.3|C18A3.3|F55F8.2|T21B10.7|F59E10.3|ZK180.4|F37C12.7|C37H5.5|Y…
		9790	9.736e-12	3.108e-10	59	2126	embryonic development	F32D1.9|C16A3.3|ZK430.7|M03F8.3|Y53C12B.1|F43G9.1|C47E12.2|K04G2.1|F55A12.8|F54D5.14|K02F2.2|R06A4.8|Y50D7A.2|Y45F10D.7|K07C5.6|Y65B4BR.5|F32E10.1|T10E9.7|C50F2.3|M28.5|C18A3.3|C37H5.5|F59A2.4|H06I04.3|K08F11.3|F37C12.3|F53F4.10|Y37D8A.14|Y71H2AM.5|T25G3.3|W08D2.7|F25H2.5|C05D11.9|Y66D12A.15|Y71F9AM.4|D2096.8|F17C11.9|ZK858.1|F11A10.8|C53H9.2|T05H4.6|F54D5.11|F35G12.2|D1014.3|D2085.3|B0280.9|T20B…
		50789	2.4909e-10	7.3838e-09	51	1753	regulation of biological process	C25A1.5|C16A3.3|ZK430.7|Y39B6A.14|Y53C12B.1|F43G9.1|C47E12.2|K04G2.1|F55A12.8|K02F2.2|Y45F10D.7|Y65B4BR.5|ZK550.4|C43E11.9|F32E10.1|D1007.5|T10E9.7|C50F2.3|F55F8.2|C37H5.5|F19H6.1|F59A2.4|H06I04.3|F37C12.3|Y71H2AM.5|T15B7.2|T25G3.3|W08D2.7|Y66H1A.4|F23B12.7|C05D11.9|Y71F9AM.4|D2096.8|Y56A3A.19|F17C11.9|ZK858.1|C53H9.2|F54D5.11|D1014.3|B0280.9|D2085.3|T20B12.1|W07E6.1|Y48B6A.1|Y111B2A.12|C29E4.7|T…
		7276	1.7199e-07	4.7584e-06	24	571	gametogenesis	F35G12.2|F54D5.11|Y65B4BR.5|T20B12.1|F37C12.3|Y37D8A.14|Y71H2AM.5|W07E6.1|T25G3.3|W08D2.7|F32E10.1|Y111B2A.12|Y66H1A.4|Y53C12B.1|F25H2.5|T13H5.4|F23B12.7|C47E12.2|F55F8.2|K04G2.1|D2096.8|F37C12.7|ZK858.1|Y59A8B.6
		9887	3.7544e-07	9.7379e-06	21	465	organ morphogenesis	C53H9.2|F35G12.2|Y65B4BR.5|D2085.3|T20B12.1|C16A3.3|C43E11.9|ZK430.7|Y48B6A.1|C29E4.7|F25H2.5|T13H5.4|F43G9.1|C18A3.3|T21B10.7|K04G2.1|Y71F9AM.4|F55A12.8|D2096.8|ZK858.1|F19H6.1
		7548	4.489e-07	1.0956e-05	21	470	sex differentiation	C53H9.2|F35G12.2|Y65B4BR.5|D2085.3|T20B12.1|C16A3.3|C43E11.9|ZK430.7|Y48B6A.1|C29E4.7|F25H2.5|T13H5.4|F43G9.1|C18A3.3|T21B10.7|K04G2.1|Y71F9AM.4|F55A12.8|D2096.8|ZK858.1|F19H6.1
		19953	4.752e-07	1.0956e-05	24	603	sexual reproduction	F35G12.2|F54D5.11|Y65B4BR.5|T20B12.1|F37C12.3|Y37D8A.14|Y71H2AM.5|W07E6.1|T25G3.3|W08D2.7|F32E10.1|Y111B2A.12|Y66H1A.4|Y53C12B.1|F25H2.5|T13H5.4|F23B12.7|C47E12.2|F55F8.2|K04G2.1|D2096.8|F37C12.7|ZK858.1|Y59A8B.6
		40035	8.1711e-07	1.7847e-05	20	445	hermaphrodite genital morphogenesis	C53H9.2|F35G12.2|Y65B4BR.5|D2085.3|T20B12.1|C43E11.9|ZK430.7|Y48B6A.1|C29E4.7|F25H2.5|T13H5.4|F43G9.1|C18A3.3|T21B10.7|K04G2.1|Y71F9AM.4|F55A12.8|D2096.8|ZK858.1|F19H6.1
		48513	9.2569e-07	1.9208e-05	21	491	organ development	C53H9.2|F35G12.2|Y65B4BR.5|D2085.3|T20B12.1|C16A3.3|C43E11.9|ZK430.7|Y48B6A.1|C29E4.7|F25H2.5|T13H5.4|F43G9.1|C18A3.3|T21B10.7|K04G2.1|Y71F9AM.4|F55A12.8|D2096.8|ZK858.1|F19H6.1
		35112	1.0462e-06	2.0675e-05	20	452	genitalia morphogenesis	C53H9.2|F35G12.2|Y65B4BR.5|D2085.3|T20B12.1|C43E11.9|ZK430.7|Y48B6A.1|C29E4.7|F25H2.5|T13H5.4|F43G9.1|C18A3.3|T21B10.7|K04G2.1|Y71F9AM.4|F55A12.8|D2096.8|ZK858.1|F19H6.1
		6289	1.8618e-06	3.512e-05	4	8	nucleotide-excision repair	Y76B12C.2|Y66D12A.15|ZK20.3|Y50D7A.2
		9653	3.4746e-06	6.2694e-05	26	772	morphogenesis	C16A3.3|ZK430.7|F25H2.5|F43G9.1|C05D11.9|Y71F9AM.4|K04G2.1|F55A12.8|D2096.8|K02F2.2|ZK858.1|C53H9.2|F35G12.2|Y65B4BR.5|T20B12.1|D2085.3|ZK550.4|C43E11.9|Y48B6A.1|C29E4.7|T13H5.4|M28.5|T21B10.7|C18A3.3|F37C12.7|F19H6.1
		8150	1.2215e-05	0.00021121	86	5502	biological_process	F32D1.9|Y76B12C.2|C25A1.5|C16A3.3|ZK430.7|Y39B6A.14|M03F8.3|Y53C12B.1|F43G9.1|F53G2.7|F37B4.7|C47E12.2|K04G2.1|F55A12.8|F54D5.14|K02F2.2|Y50D7A.2|R06A4.8|Y45F10D.7|K07C5.6|Y65B4BR.5|C39D10.7|ZK550.4|C43E11.9|F32E10.1|Y54E10A.10|D1007.5|F54D5.7|T10E9.7|C50F2.3|D2096.3|T03F1.3|M28.5|C18A3.3|F55F8.2|F54D8.2|C37H5.5|F19H6.1|F59A2.4|H06I04.3|F09F3.9|K08F11.3|F38E11.5|F37C12.3|F53F4.10|T15B7.2|Y37D8A.1…
		16675	2.142e-05	0.00031748	3	5	oxidoreductase activity, acting on heme group of donors	Y37D8A.14|Y71H2AM.5|F54D8.2
		15002	2.142e-05	0.00031748	3	5	heme-copper terminal oxidase activity	Y37D8A.14|Y71H2AM.5|F54D8.2
		16676	2.142e-05	0.00031748	3	5	oxidoreductase activity, acting on heme group of donors, oxygen as acceptor	Y37D8A.14|Y71H2AM.5|F54D8.2
		4129	2.142e-05	0.00031748	3	5	cytochrome-c oxidase activity	Y37D8A.14|Y71H2AM.5|F54D8.2
		15980	2.6885e-05	0.00038473	5	28	energy derivation by oxidation of organic compounds	T03F1.3|F35G12.2|Y111B2A.12|R06A4.8|F43G9.1
		44262	3.392e-05	0.00046923	6	48	cellular carbohydrate metabolism	T03F1.3|F35G12.2|C39D10.7|Y111B2A.12|R06A4.8|F43G9.1
		6394	5.2857e-05	0.0007076	5	32	RNA processing	C16A3.3|Y66H1A.4|M03F8.3|C50F2.3|Y59A8B.6
		35264	6.8008e-05	0.00085525	15	365	body growth	F54D5.11|Y65B4BR.5|D2085.3|F37C12.3|C25A1.5|W07E6.1|T25G3.3|Y111B2A.12|D1007.5|F43G9.1|K04G2.1|Y71F9AM.4|K02F2.2|Y59A8B.6|F59A2.4
		40014	6.8008e-05	0.00085525	15	365	regulation of body size	F54D5.11|Y65B4BR.5|D2085.3|F37C12.3|C25A1.5|W07E6.1|T25G3.3|Y111B2A.12|D1007.5|F43G9.1|K04G2.1|Y71F9AM.4|K02F2.2|Y59A8B.6|F59A2.4
		15078	8.261e-05	0.0010083	5	35	hydrogen ion transporter activity	F53F4.10|Y37D8A.14|Y71H2AM.5|F54D8.2|W10D5.2
		15077	9.4948e-05	0.0011258	5	36	monovalent inorganic cation transporter activity	F53F4.10|Y37D8A.14|Y71H2AM.5|F54D8.2|W10D5.2
		5386	0.00010632	0.0012256	8	113	carrier activity	F37B4.7|F53F4.10|F37C12.3|Y37D8A.14|Y71H2AM.5|F54D8.2|Y56A3A.19|W10D5.2
		5673	0.0001702	0.0018588	2	2	transcription factor TFIIE complex	F54D5.11|ZK550.4
		6120	0.0001702	0.0018588	2	2	mitochondrial electron transport, NADH to ubiquinone	F53F4.10|W10D5.2
		5622	0.00018842	0.002005	24	856	intracellular	F35G12.2|F54D5.11|Y76B12C.2|D1014.3|Y71H2AM.5|C16A3.3|ZK550.4|Y66H1A.4|C29E4.7|M03F8.3|C50F2.3|F53G2.7|F43G9.1|M28.5|C47E12.2|C05D11.9|Y66D12A.15|F59E10.3|ZK20.3|F54H12.6|F54D8.2|D2096.8|Y50D7A.2|Y59A8B.6
		6886	0.00020139	0.0020894	5	42	intracellular protein transport	F38E11.5|D1014.3|F59E10.3|ZK180.4|Y54E10BR.2
		6092	0.00024066	0.0024359	4	24	main pathways of carbohydrate metabolism	T03F1.3|F35G12.2|Y111B2A.12|F43G9.1
		5975	0.00033394	0.0032996	7	101	carbohydrate metabolism	T03F1.3|F35G12.2|C39D10.7|Y111B2A.12|R06A4.8|D2096.3|F43G9.1
		7582	0.00034468	0.0033266	61	3412	physiological process	Y76B12C.2|C25A1.5|C16A3.3|M03F8.3|F43G9.1|F53G2.7|F37B4.7|C47E12.2|K04G2.1|K02F2.2|R06A4.8|Y50D7A.2|Y45F10D.7|K07C5.6|Y65B4BR.5|C39D10.7|ZK550.4|F54D5.7|C50F2.3|D2096.3|T03F1.3|M28.5|C18A3.3|F55F8.2|F54D8.2|F19H6.1|H06I04.3|F09F3.9|F38E11.5|F37C12.3|F53F4.10|T15B7.2|Y37D8A.14|Y71H2AM.5|W08D2.7|Y66H1A.4|F25H2.5|C05D11.9|Y66D12A.15|Y71F9AM.4|ZK20.3|D2096.8|Y54E10BR.2|Y56A3A.19|C53H9.2|F35G12.2|F54D…
		8151	0.00036123	0.0034071	48	2437	cellular physiological process	F09F3.9|F38E11.5|Y76B12C.2|F37C12.3|F53F4.10|Y37D8A.14|Y71H2AM.5|C16A3.3|Y66H1A.4|M03F8.3|F25H2.5|F53G2.7|F43G9.1|F37B4.7|C05D11.9|C47E12.2|Y66D12A.15|K04G2.1|ZK20.3|D2096.8|Y56A3A.19|Y54E10BR.2|K02F2.2|Y50D7A.2|R06A4.8|Y45F10D.7|C53H9.2|F35G12.2|F54D5.11|Y65B4BR.5|D1014.3|D2085.3|C39D10.7|ZK550.4|Y111B2A.12|F54D5.7|C50F2.3|T03F1.3|M28.5|C18A3.3|ZK430.1|F59E10.3|F54H12.6|F54D8.2|ZK180.4|W10D5.2|F…
		15399	0.00042003	0.0037894	5	49	primary active transporter activity	F53F4.10|Y37D8A.14|Y71H2AM.5|F54D8.2|W10D5.2
		16070	0.00042003	0.0037894	5	49	RNA metabolism	C16A3.3|Y66H1A.4|M03F8.3|C50F2.3|Y59A8B.6
		51649	0.00050271	0.0042595	7	108	establishment of cellular localization	C53H9.2|F38E11.5|D1014.3|Y65B4BR.5|F59E10.3|ZK180.4|Y54E10BR.2
		51641	0.00050271	0.0042595	7	108	cellular localization	C53H9.2|F38E11.5|D1014.3|Y65B4BR.5|F59E10.3|ZK180.4|Y54E10BR.2
		36	0.00050624	0.0042595	2	3	acyl carrier activity	F37C12.3|Y56A3A.19
		44237	0.00051319	0.0042595	37	1714	cellular metabolism	F09F3.9|Y76B12C.2|F37C12.3|F53F4.10|Y37D8A.14|Y71H2AM.5|C16A3.3|Y66H1A.4|M03F8.3|F25H2.5|F43G9.1|C05D11.9|Y66D12A.15|K04G2.1|ZK20.3|D2096.8|Y56A3A.19|K02F2.2|Y50D7A.2|R06A4.8|Y45F10D.7|F35G12.2|F54D5.11|D2085.3|C39D10.7|ZK550.4|Y111B2A.12|F54D5.7|C50F2.3|T03F1.3|M28.5|ZK430.1|F54D8.2|F54H12.6|W10D5.2|F19H6.1|Y59A8B.6
		5737	0.00054628	0.0043598	10	219	cytoplasm	F35G12.2|M28.5|C47E12.2|D1014.3|F59E10.3|Y71H2AM.5|F54D8.2|F54H12.6|C29E4.7|F43G9.1
		16491	0.00054628	0.0043598	10	219	oxidoreductase activity	F35G12.2|F53F4.10|Y37D8A.14|Y71H2AM.5|F54D8.2|Y111B2A.12|R04B5.5|W10D5.2|F54D5.7|F43G9.1
		46907	0.00060662	0.00475	5	53	intracellular transport	F38E11.5|D1014.3|F59E10.3|ZK180.4|Y54E10BR.2
		5739	0.00066169	0.0050852	5	54	mitochondrion	F35G12.2|C47E12.2|Y71H2AM.5|F54D8.2|F43G9.1
		16043	0.00072318	0.0054567	10	227	cell organization and biogenesis	C53H9.2|C18A3.3|F38E11.5|D1014.3|Y65B4BR.5|F59E10.3|D2096.8|ZK180.4|Y54E10BR.2|Y66H1A.4
		6281	0.00075178	0.0055712	4	32	DNA repair	Y76B12C.2|Y66D12A.15|ZK20.3|Y50D7A.2
		9719	0.00095036	0.0068	4	34	response to endogenous stimulus	Y76B12C.2|Y66D12A.15|ZK20.3|Y50D7A.2
		6974	0.00095036	0.0068	4	34	response to DNA damage stimulus	Y76B12C.2|Y66D12A.15|ZK20.3|Y50D7A.2
		42775	0.0010038	0.0068293	2	4	ATP synthesis coupled electron transport (sensu Eukaryota)	F53F4.10|W10D5.2
		42773	0.0010038	0.0068293	2	4	ATP synthesis coupled electron transport	F53F4.10|W10D5.2
		4449	0.0010038	0.0068293	2	4	isocitrate dehydrogenase (NAD+) activity	F35G12.2|F43G9.1
		15031	0.0010744	0.0071914	5	60	protein transport	F38E11.5|D1014.3|F59E10.3|ZK180.4|Y54E10BR.2
		6091	0.0011016	0.0072565	11	283	generation of precursor metabolites and energy	T03F1.3|F35G12.2|F53F4.10|Y37D8A.14|Y71H2AM.5|F54D8.2|Y111B2A.12|W10D5.2|R06A4.8|F54D5.7|F43G9.1
		43170	0.0013711	0.0088907	25	1038	macromolecule metabolism	F09F3.9|Y76B12C.2|C16A3.3|Y66H1A.4|M03F8.3|F43G9.1|Y66D12A.15|K04G2.1|ZK20.3|D2096.8|R06A4.8|Y50D7A.2|Y45F10D.7|F35G12.2|D2085.3|C39D10.7|Y111B2A.12|C50F2.3|D2096.3|M28.5|T03F1.3|ZK430.1|F54H12.6|F19H6.1|Y59A8B.6
		45184	0.0014395	0.0089401	5	64	establishment of protein localization	F38E11.5|D1014.3|F59E10.3|ZK180.4|Y54E10BR.2
		8026	0.0016035	0.0089401	4	39	ATP-dependent helicase activity	Y66D12A.15|W08D2.7|R05D11.4|Y50D7A.2
		8094	0.0016588	0.0089401	2	5	DNA-dependent ATPase activity	Y66D12A.15|Y50D7A.2
		50136	0.0016588	0.0089401	2	5	NADH dehydrogenase (quinone) activity	F53F4.10|W10D5.2
		6352	0.0016588	0.0089401	2	5	transcription initiation	F54D5.11|ZK550.4
		16591	0.0016588	0.0089401	2	5	DNA-directed RNA polymerase II, holoenzyme	F54D5.11|ZK550.4
		6367	0.0016588	0.0089401	2	5	transcription initiation from RNA polymerase II promoter	F54D5.11|ZK550.4
		15081	0.0016588	0.0089401	2	5	sodium ion transporter activity	F53F4.10|W10D5.2
		8137	0.0016588	0.0089401	2	5	NADH dehydrogenase (ubiquinone) activity	F53F4.10|W10D5.2
		4003	0.0016588	0.0089401	2	5	ATP-dependent DNA helicase activity	Y66D12A.15|Y50D7A.2
		16655	0.0016588	0.0089401	2	5	oxidoreductase activity, acting on NADH or NADPH, quinone or similar compound as acceptor	F53F4.10|W10D5.2
		3954	0.0016588	0.0089401	2	5	NADH dehydrogenase activity	F53F4.10|W10D5.2
		3678	0.0016588	0.0089401	2	5	DNA helicase activity	Y66D12A.15|Y50D7A.2
		8152	0.0017497	0.0092259	40	2026	metabolism	F09F3.9|Y76B12C.2|F37C12.3|F53F4.10|Y37D8A.14|Y71H2AM.5|C16A3.3|Y66H1A.4|M03F8.3|F25H2.5|F43G9.1|C05D11.9|Y66D12A.15|K04G2.1|ZK20.3|D2096.8|Y56A3A.19|K02F2.2|Y50D7A.2|R06A4.8|Y45F10D.7|F35G12.2|F54D5.11|D2085.3|C39D10.7|ZK550.4|Y111B2A.12|C29E4.7|F54D5.7|C50F2.3|D2096.3|T03F1.3|M28.5|ZK430.1|F54D8.2|F54H12.6|F37C12.7|W10D5.2|F19H6.1|Y59A8B.6
		7610	0.0017563	0.0092259	25	1056	behavior	T15B7.2|C16A3.3|T25G3.3|W08D2.7|F43G9.1|C47E12.2|Y71F9AM.4|F55A12.8|D2096.8|K02F2.2|T05H4.6|F54D5.11|D1014.3|Y65B4BR.5|T20B12.1|ZK550.4|F32E10.1|C29E4.7|D1007.5|T10B5.3|ZK430.1|F37C12.7|C37H5.5|F19H6.1|Y59A8B.6
		40018	0.0019088	0.0099017	11	303	positive regulation of body size	F54D5.11|Y65B4BR.5|D2085.3|K04G2.1|Y71F9AM.4|C25A1.5|F37C12.3|T25G3.3|Y111B2A.12|D1007.5|F43G9.1
		4386	0.0019353	0.0099155	4	41	helicase activity	Y66D12A.15|W08D2.7|R05D11.4|Y50D7A.2
		7626	0.0021389	0.010825	23	951	locomotory behavior	T05H4.6|F54D5.11|Y65B4BR.5|D1014.3|T20B12.1|T15B7.2|ZK550.4|T25G3.3|W08D2.7|D1007.5|C29E4.7|F43G9.1|C47E12.2|T10B5.3|ZK430.1|Y71F9AM.4|F55A12.8|D2096.8|K02F2.2|F37C12.7|C37H5.5|F19H6.1|Y59A8B.6
		5667	0.0024669	0.011768	2	6	transcription factor complex	F54D5.11|ZK550.4
		4448	0.0024669	0.011768	2	6	isocitrate dehydrogenase activity	F35G12.2|F43G9.1
		5654	0.0024669	0.011768	2	6	nucleoplasm	F54D5.11|ZK550.4
		3702	0.0024669	0.011768	2	6	RNA polymerase II transcription factor activity	F54D5.11|ZK550.4
		7046	0.0024669	0.011768	2	6	ribosome biogenesis	C18A3.3|Y66H1A.4
		8135	0.0028065	0.013235	3	22	translation factor activity, nucleic acid binding	D2085.3|K04G2.1|F54H12.6
		45182	0.0031971	0.014803	3	23	translation regulator activity	D2085.3|K04G2.1|F54H12.6
		8104	0.0032652	0.014803	5	77	protein localization	F38E11.5|D1014.3|F59E10.3|ZK180.4|Y54E10BR.2
		42254	0.0034243	0.014803	2	7	ribosome biogenesis and assembly	C18A3.3|Y66H1A.4
		51187	0.0034243	0.014803	2	7	cofactor catabolism	F35G12.2|F43G9.1
		46356	0.0034243	0.014803	2	7	acetyl-CoA catabolism	F35G12.2|F43G9.1
		6099	0.0034243	0.014803	2	7	tricarboxylic acid cycle	F35G12.2|F43G9.1
		9060	0.0034243	0.014803	2	7	aerobic respiration	F35G12.2|F43G9.1
		9109	0.0034243	0.014803	2	7	coenzyme catabolism	F35G12.2|F43G9.1
		16616	0.0040743	0.017431	3	25	oxidoreductase activity, acting on the CH-OH group of donors, NAD or NADP as acceptor	F35G12.2|R04B5.5|F43G9.1
		9987	0.0043999	0.018632	48	2695	cellular process	F09F3.9|F38E11.5|Y76B12C.2|F37C12.3|F53F4.10|Y37D8A.14|Y71H2AM.5|C16A3.3|Y66H1A.4|M03F8.3|F25H2.5|F53G2.7|F43G9.1|F37B4.7|C05D11.9|C47E12.2|Y66D12A.15|K04G2.1|ZK20.3|D2096.8|Y56A3A.19|Y54E10BR.2|K02F2.2|Y50D7A.2|R06A4.8|Y45F10D.7|C53H9.2|F35G12.2|F54D5.11|Y65B4BR.5|D1014.3|D2085.3|C39D10.7|ZK550.4|Y111B2A.12|F54D5.7|C50F2.3|T03F1.3|M28.5|C18A3.3|ZK430.1|F59E10.3|F54H12.6|F54D8.2|ZK180.4|W10D5.2|F…
		6366	0.0045269	0.018786	2	8	transcription from RNA polymerase II promoter	F54D5.11|ZK550.4
		45333	0.0045269	0.018786	2	8	cellular respiration	F35G12.2|F43G9.1
		16614	0.0062331	0.025611	3	29	oxidoreductase activity, acting on CH-OH group of donors	F35G12.2|R04B5.5|F43G9.1
		44248	0.0064396	0.0262	4	57	cellular catabolism	T03F1.3|F35G12.2|Y111B2A.12|F43G9.1
		44249	0.00697	0.027231	8	215	cellular biosynthesis	M28.5|D2085.3|K04G2.1|F37C12.3|F54H12.6|Y56A3A.19|R06A4.8|F25H2.5
		6096	0.0071522	0.027231	2	10	glycolysis	T03F1.3|Y111B2A.12
		16053	0.0071522	0.027231	2	10	organic acid biosynthesis	F37C12.3|Y56A3A.19
		6084	0.0071522	0.027231	2	10	acetyl-CoA metabolism	F35G12.2|F43G9.1
		46394	0.0071522	0.027231	2	10	carboxylic acid biosynthesis	F37C12.3|Y56A3A.19
		16651	0.0071522	0.027231	2	10	oxidoreductase activity, acting on NADH or NADPH	F53F4.10|W10D5.2
		6633	0.0071522	0.027231	2	10	fatty acid biosynthesis	F37C12.3|Y56A3A.19
		44238	0.0078295	0.029539	31	1569	primary metabolism	F09F3.9|Y76B12C.2|F37C12.3|C16A3.3|Y66H1A.4|M03F8.3|F25H2.5|F43G9.1|C05D11.9|Y66D12A.15|K04G2.1|ZK20.3|D2096.8|Y56A3A.19|R06A4.8|Y50D7A.2|Y45F10D.7|F35G12.2|F54D5.11|D2085.3|C39D10.7|ZK550.4|Y111B2A.12|C50F2.3|D2096.3|T03F1.3|M28.5|ZK430.1|F54H12.6|F19H6.1|Y59A8B.6
		45926	0.009151	0.033908	4	63	negative regulation of growth	W07E6.1|K02F2.2|F59A2.4|Y59A8B.6
		40015	0.009151	0.033908	4	63	negative regulation of body size	W07E6.1|K02F2.2|F59A2.4|Y59A8B.6
		42623	0.011319	0.039765	4	67	ATPase activity, coupled	Y66D12A.15|W08D2.7|R05D11.4|Y50D7A.2
		16887	0.011319	0.039765	4	67	ATPase activity	Y66D12A.15|W08D2.7|R05D11.4|Y50D7A.2
		44264	0.012085	0.039765	2	13	cellular polysaccharide metabolism	C39D10.7|R06A4.8
		46164	0.012085	0.039765	2	13	alcohol catabolism	T03F1.3|Y111B2A.12
		46365	0.012085	0.039765	2	13	monosaccharide catabolism	T03F1.3|Y111B2A.12
		6454	0.012085	0.039765	2	13	translational initiation	D2085.3|K04G2.1
		19320	0.012085	0.039765	2	13	hexose catabolism	T03F1.3|Y111B2A.12
		5976	0.012085	0.039765	2	13	polysaccharide metabolism	C39D10.7|R06A4.8
		3743	0.012085	0.039765	2	13	translation initiation factor activity	D2085.3|K04G2.1
		6007	0.012085	0.039765	2	13	glucose catabolism	T03F1.3|Y111B2A.12
		6139	0.01232	0.039765	15	610	nucleobase, nucleoside, nucleotide and nucleic acid metabolism	F54D5.11|Y76B12C.2|ZK550.4|C16A3.3|Y66H1A.4|M03F8.3|F25H2.5|C50F2.3|C05D11.9|Y66D12A.15|ZK20.3|D2096.8|Y50D7A.2|Y45F10D.7|Y59A8B.6
		6950	0.012517	0.039765	4	69	response to stress	Y76B12C.2|Y66D12A.15|ZK20.3|Y50D7A.2
		30532	0.013119	0.039765	1	1	small nuclear ribonucleoprotein complex	Y66H1A.4
		9250	0.013119	0.039765	1	1	glucan biosynthesis	R06A4.8
		19843	0.013119	0.039765	1	1	rRNA binding	Y66H1A.4
		4134	0.013119	0.039765	1	1	4-alpha-glucanotransferase activity	R06A4.8
		4135	0.013119	0.039765	1	1	amylo-alpha-1,6-glucosidase activity	R06A4.8
		5978	0.013119	0.039765	1	1	glycogen biosynthesis	R06A4.8
		16802	0.013119	0.039765	1	1	trialkylsulfonium hydrolase activity	K02F2.2
		4618	0.013119	0.039765	1	1	phosphoglycerate kinase activity	T03F1.3
		16774	0.013119	0.039765	1	1	phosphotransferase activity, carboxyl group as acceptor	T03F1.3
		4133	0.013119	0.039765	1	1	glycogen debranching enzyme activity	R06A4.8
		4013	0.013119	0.039765	1	1	adenosylhomocysteinase activity	K02F2.2
		16801	0.013119	0.039765	1	1	hydrolase activity, acting on ether bonds	K02F2.2
		17111	0.013146	0.039765	4	70	nucleoside-triphosphatase activity	Y66D12A.15|W08D2.7|R05D11.4|Y50D7A.2
		43037	0.013223	0.039765	3	38	translation	D2085.3|K04G2.1|F54H12.6
		6006	0.013979	0.041145	2	14	glucose metabolism	T03F1.3|Y111B2A.12
		16052	0.013979	0.041145	2	14	carbohydrate catabolism	T03F1.3|Y111B2A.12
		44275	0.013979	0.041145	2	14	cellular carbohydrate catabolism	T03F1.3|Y111B2A.12
		43231	0.014951	0.043388	15	624	intracellular membrane-bound organelle	F35G12.2|F54D5.11|D1014.3|Y76B12C.2|Y71H2AM.5|ZK550.4|Y66H1A.4|F53G2.7|F43G9.1|C47E12.2|Y66D12A.15|ZK20.3|F54D8.2|D2096.8|Y50D7A.2
		43227	0.014951	0.043388	15	624	membrane-bound organelle	F35G12.2|F54D5.11|D1014.3|Y76B12C.2|Y71H2AM.5|ZK550.4|Y66H1A.4|F53G2.7|F43G9.1|C47E12.2|Y66D12A.15|ZK20.3|F54D8.2|D2096.8|Y50D7A.2
		18988	0.016589	0.046833	4	75	molting cycle (sensu Protostomia and Nematoda)	K07C5.6|Y65B4BR.5|F55F8.2|Y66H1A.4
		42303	0.016589	0.046833	4	75	molting cycle	K07C5.6|Y65B4BR.5|F55F8.2|Y66H1A.4
		16462	0.016589	0.046833	4	75	pyrophosphatase activity	Y66D12A.15|W08D2.7|R05D11.4|Y50D7A.2
		16818	0.016589	0.046833	4	75	hydrolase activity, acting on acid anhydrides, in phosphorus-containing anhydrides	Y66D12A.15|W08D2.7|R05D11.4|Y50D7A.2
		16817	0.01811	0.049985	4	77	hydrolase activity, acting on acid anhydrides	Y66D12A.15|W08D2.7|R05D11.4|Y50D7A.2
		48037	0.018124	0.049985	2	16	cofactor binding	F37C12.3|Y56A3A.19
		43226	0.018187	0.049985	16	698	organelle	F35G12.2|F54D5.11|D1014.3|Y76B12C.2|Y71H2AM.5|ZK550.4|Y66H1A.4|F53G2.7|F43G9.1|C47E12.2|M28.5|Y66D12A.15|ZK20.3|F54D8.2|D2096.8|Y50D7A.2
		43229	0.018187	0.049985	16	698	intracellular organelle	F35G12.2|F54D5.11|D1014.3|Y76B12C.2|Y71H2AM.5|ZK550.4|Y66H1A.4|F53G2.7|F43G9.1|C47E12.2|M28.5|Y66D12A.15|ZK20.3|F54D8.2|D2096.8|Y50D7A.2
Active Module 20
Z score	10.074
# of genes in neighborhood	2281	ontology: all
		curator: GO
		Overrepresentation
		Selected statistical test : Hypergeometric test
		Selected correction : Benjamini & Hochberg False Discovery Rate (FDR) correction
		Selected significance level : 0.05
		Testing option : Test cluster versus complete annotation
		The selected cluster :
		T23H2.5	F37B4.7	R74.1	F54H12.6	C47E12.5	T25G3.3	T25C8.2	Y73B6A.5	F08B1.1	ZK180.4	F52E1.1	R06B10.4	T28D9.10	T15B7.3	C26D10.2	T08B2.9	C54D1.6	T10E9.7	C47E12.2	C32D5.2	K10B2.1	C08B11.5	C37H5.8	C50F2.3	B0024.14	F21H12.4	H06I04.3	Y79H2A.1	T04C12.6	F25H2.5	C56C10.8	K02F2.3	R107.6	C56G7.1	ZK1067.1	C26E6.4	F57C7.3	H06O01.1	F54D5.11	C03C10.1	F54D5.14	Y47D3A.25	F09A5.1	F41G4.2	C34E10.2	D2085.3	ZK377.2	C23H3.7
		Number of genes selected : 85
		Total number of genes in annotation : 6784
		GO-ID	p-value	corr p-value# selected	# total	Description	Genes in test set
		40007	6.2763e-18	2.6109e-15	60	1764	growth	K04D7.1|C16A3.3|ZK430.7|Y39B6A.14|Y53C12B.1|F43G9.1|C47E12.2|K04G2.1|F55A12.8|C44E4.4|K02F2.2|C07H6.3|Y45F10D.7|K07C5.6|Y65B4BR.5|ZK550.4|C43E11.9|F32E10.1|D1007.5|T10E9.7|C50F2.3|M28.5|C18A3.3|Y76B12C.7|F54A3.3|C37H5.5|F19H6.1|F59A2.4|H06I04.3|F53F4.10|Y37D8A.14|Y71H2AM.5|T25G3.3|W08D2.7|Y66H1A.4|F23B12.7|C06E7.3|C05D11.9|Y71F9AM.4|F17C11.9|ZK858.1|T19E10.1|C53H9.2|F54D5.11|D1014.3|B0280.9|D2085…
		40008	1.5491e-15	3.2221e-13	50	1336	regulation of growth	K04D7.1|C16A3.3|ZK430.7|Y39B6A.14|Y53C12B.1|F43G9.1|C47E12.2|K04G2.1|F55A12.8|C44E4.4|K02F2.2|C07H6.3|Y45F10D.7|Y65B4BR.5|ZK550.4|C43E11.9|F32E10.1|D1007.5|T10E9.7|C50F2.3|C37H5.5|F19H6.1|F59A2.4|H06I04.3|Y71H2AM.5|T25G3.3|W08D2.7|Y66H1A.4|F23B12.7|C05D11.9|C06E7.3|Y71F9AM.4|F17C11.9|ZK858.1|T19E10.1|C53H9.2|F54D5.11|D1014.3|B0280.9|D2085.3|T20B12.1|W07E6.1|Y48B6A.1|Y111B2A.12|R05H10.2|C29E4.7|ZK…
		9791	4.984e-14	3.9235e-12	48	1335	post-embryonic development	H06I04.3|F53F4.10|Y37D8A.14|Y71H2AM.5|C16A3.3|T25G3.3|ZK430.7|W08D2.7|Y39B6A.14|F23B12.7|C05D11.9|C47E12.2|K04G2.1|Y71F9AM.4|F55A12.8|C44E4.4|K02F2.2|Y45F10D.7|K07C5.6|C53H9.2|F54D5.11|Y65B4BR.5|D1014.3|T20B12.1|D2085.3|B0280.9|ZK550.4|W07E6.1|C43E11.9|F32E10.1|Y48B6A.1|Y111B2A.12|R05H10.2|T13H5.4|C50F2.3|T10E9.7|M28.5|C18A3.3|T21B10.7|ZK430.1|F54H12.6|ZK180.4|Y76B12C.7|F54A3.3|W10D5.2|C37H5.5|F5…
		48518	5.1357e-14	3.9235e-12	48	1336	positive regulation of biological process	H06I04.3|Y71H2AM.5|K04D7.1|C16A3.3|T25G3.3|ZK430.7|W08D2.7|Y39B6A.14|Y66H1A.4|Y53C12B.1|F23B12.7|F43G9.1|C06E7.3|C05D11.9|C47E12.2|K04G2.1|Y71F9AM.4|F55A12.8|C44E4.4|F17C11.9|ZK858.1|C07H6.3|T19E10.1|Y45F10D.7|C53H9.2|F54D5.11|Y65B4BR.5|D1014.3|T20B12.1|D2085.3|B0280.9|ZK550.4|W07E6.1|C43E11.9|F32E10.1|Y48B6A.1|Y111B2A.12|D1007.5|C29E4.7|R05H10.2|C50F2.3|T10E9.7|ZK430.1|F54H12.6|C37H5.5|F28D1.1|F…
		2119	6.2782e-14	3.9235e-12	46	1231	larval development (sensu Nematoda)	H06I04.3|F53F4.10|Y37D8A.14|Y71H2AM.5|C16A3.3|T25G3.3|ZK430.7|W08D2.7|Y39B6A.14|F23B12.7|C05D11.9|C47E12.2|K04G2.1|Y71F9AM.4|F55A12.8|C44E4.4|K02F2.2|Y45F10D.7|K07C5.6|C53H9.2|F54D5.11|Y65B4BR.5|D1014.3|T20B12.1|D2085.3|B0280.9|W07E6.1|C43E11.9|F32E10.1|Y48B6A.1|Y111B2A.12|R05H10.2|C50F2.3|T10E9.7|M28.5|C18A3.3|T21B10.7|ZK430.1|F54H12.6|ZK180.4|Y76B12C.7|F54A3.3|W10D5.2|C37H5.5|F59A2.4|Y59A8B.6
		2164	6.4773e-14	3.9235e-12	46	1232	larval development	H06I04.3|F53F4.10|Y37D8A.14|Y71H2AM.5|C16A3.3|T25G3.3|ZK430.7|W08D2.7|Y39B6A.14|F23B12.7|C05D11.9|C47E12.2|K04G2.1|Y71F9AM.4|F55A12.8|C44E4.4|K02F2.2|Y45F10D.7|K07C5.6|C53H9.2|F54D5.11|Y65B4BR.5|D1014.3|T20B12.1|D2085.3|B0280.9|W07E6.1|C43E11.9|F32E10.1|Y48B6A.1|Y111B2A.12|R05H10.2|C50F2.3|T10E9.7|M28.5|C18A3.3|T21B10.7|ZK430.1|F54H12.6|ZK180.4|Y76B12C.7|F54A3.3|W10D5.2|C37H5.5|F59A2.4|Y59A8B.6
		7275	6.602e-14	3.9235e-12	68	2738	development	F32D1.9|K04D7.1|C16A3.3|ZK430.7|Y39B6A.14|M03F8.3|Y53C12B.1|F43G9.1|C47E12.2|K04G2.1|F55A12.8|F54D5.14|C44E4.4|K02F2.2|R06A4.8|Y50D7A.2|Y45F10D.7|K07C5.6|Y65B4BR.5|ZK550.4|C43E11.9|F32E10.1|T10E9.7|C50F2.3|M28.5|C18A3.3|Y76B12C.7|F54A3.3|C37H5.5|F19H6.1|F59A2.4|H06I04.3|K08F11.3|F53F4.10|Y37D8A.14|Y71H2AM.5|T25G3.3|W08D2.7|F25H2.5|F23B12.7|C06E7.3|C05D11.9|Y66D12A.15|Y71F9AM.4|F17C11.9|ZK858.1|F1…
		45927	8.6822e-14	4.5147e-12	47	1297	positive regulation of growth	H06I04.3|Y71H2AM.5|K04D7.1|C16A3.3|T25G3.3|ZK430.7|W08D2.7|Y39B6A.14|Y66H1A.4|Y53C12B.1|F23B12.7|F43G9.1|C06E7.3|C05D11.9|C47E12.2|K04G2.1|Y71F9AM.4|F55A12.8|C44E4.4|F17C11.9|ZK858.1|C07H6.3|Y45F10D.7|C53H9.2|F54D5.11|Y65B4BR.5|D1014.3|T20B12.1|D2085.3|B0280.9|ZK550.4|W07E6.1|C43E11.9|F32E10.1|Y48B6A.1|Y111B2A.12|D1007.5|C29E4.7|R05H10.2|C50F2.3|T10E9.7|ZK430.1|F54H12.6|C37H5.5|F28D1.1|F19H6.1|Y5…
		19952	1.21e-13	5.593e-12	48	1365	reproduction	H06I04.3|Y37D8A.14|Y71H2AM.5|K04D7.1|C16A3.3|T25G3.3|ZK430.7|W08D2.7|Y66H1A.4|M03F8.3|Y53C12B.1|F25H2.5|F23B12.7|F43G9.1|C06E7.3|C47E12.2|K04G2.1|F55A12.8|ZK20.3|C44E4.4|F17C11.9|ZK858.1|C07H6.3|T19E10.1|C53H9.2|F35G12.2|F54D5.11|Y65B4BR.5|D1014.3|D2085.3|T20B12.1|W07E6.1|C43E11.9|F32E10.1|Y48B6A.1|Y54E10A.10|Y111B2A.12|C29E4.7|R05H10.2|T13H5.4|C50F2.3|C18A3.3|T21B10.7|ZK180.4|Y76B12C.7|F54A3.3|C…
		9792	2.6011e-13	1.0821e-11	59	2101	embryonic development (sensu Metazoa)	F32D1.9|K04D7.1|C16A3.3|ZK430.7|M03F8.3|Y53C12B.1|F43G9.1|C47E12.2|K04G2.1|F55A12.8|F54D5.14|C44E4.4|K02F2.2|R06A4.8|Y50D7A.2|Y45F10D.7|K07C5.6|Y65B4BR.5|F32E10.1|T10E9.7|C50F2.3|M28.5|C18A3.3|Y76B12C.7|F54A3.3|C37H5.5|F59A2.4|H06I04.3|K08F11.3|F53F4.10|Y37D8A.14|Y71H2AM.5|T25G3.3|W08D2.7|F25H2.5|C05D11.9|Y66D12A.15|Y71F9AM.4|F17C11.9|ZK858.1|F11A10.8|T19E10.1|C53H9.2|F54D5.11|F35G12.2|D1014.3|D2…
		9790	4.6094e-13	1.6315e-11	59	2126	embryonic development	F32D1.9|K04D7.1|C16A3.3|ZK430.7|M03F8.3|Y53C12B.1|F43G9.1|C47E12.2|K04G2.1|F55A12.8|F54D5.14|C44E4.4|K02F2.2|R06A4.8|Y50D7A.2|Y45F10D.7|K07C5.6|Y65B4BR.5|F32E10.1|T10E9.7|C50F2.3|M28.5|C18A3.3|Y76B12C.7|F54A3.3|C37H5.5|F59A2.4|H06I04.3|K08F11.3|F53F4.10|Y37D8A.14|Y71H2AM.5|T25G3.3|W08D2.7|F25H2.5|C05D11.9|Y66D12A.15|Y71F9AM.4|F17C11.9|ZK858.1|F11A10.8|T19E10.1|C53H9.2|F54D5.11|F35G12.2|D1014.3|D2…
		40010	5.0985e-13	1.6315e-11	43	1136	positive regulation of growth rate	H06I04.3|Y71H2AM.5|K04D7.1|C16A3.3|T25G3.3|ZK430.7|W08D2.7|Y39B6A.14|Y66H1A.4|Y53C12B.1|F23B12.7|F43G9.1|C06E7.3|C05D11.9|C47E12.2|F55A12.8|C44E4.4|F17C11.9|ZK858.1|Y45F10D.7|C53H9.2|F54D5.11|Y65B4BR.5|D1014.3|T20B12.1|D2085.3|B0280.9|ZK550.4|W07E6.1|C43E11.9|F32E10.1|Y48B6A.1|D1007.5|C29E4.7|R05H10.2|C50F2.3|T10E9.7|ZK430.1|F54H12.6|C37H5.5|F28D1.1|F19H6.1|Y59A8B.6
		40009	5.0985e-13	1.6315e-11	43	1136	regulation of growth rate	H06I04.3|Y71H2AM.5|K04D7.1|C16A3.3|T25G3.3|ZK430.7|W08D2.7|Y39B6A.14|Y66H1A.4|Y53C12B.1|F23B12.7|F43G9.1|C06E7.3|C05D11.9|C47E12.2|F55A12.8|C44E4.4|F17C11.9|ZK858.1|Y45F10D.7|C53H9.2|F54D5.11|Y65B4BR.5|D1014.3|T20B12.1|D2085.3|B0280.9|ZK550.4|W07E6.1|C43E11.9|F32E10.1|Y48B6A.1|D1007.5|C29E4.7|R05H10.2|C50F2.3|T10E9.7|ZK430.1|F54H12.6|C37H5.5|F28D1.1|F19H6.1|Y59A8B.6
		50789	1.0202e-10	3.0314e-09	50	1753	regulation of biological process	K04D7.1|C16A3.3|ZK430.7|Y39B6A.14|Y53C12B.1|F43G9.1|C47E12.2|K04G2.1|F55A12.8|C44E4.4|K02F2.2|C07H6.3|Y45F10D.7|Y65B4BR.5|ZK550.4|C43E11.9|F32E10.1|D1007.5|T10E9.7|C50F2.3|C37H5.5|F19H6.1|F59A2.4|H06I04.3|Y71H2AM.5|T25G3.3|W08D2.7|Y66H1A.4|F23B12.7|C05D11.9|C06E7.3|Y71F9AM.4|F17C11.9|ZK858.1|T19E10.1|C53H9.2|F54D5.11|D1014.3|B0280.9|D2085.3|T20B12.1|W07E6.1|Y48B6A.1|Y111B2A.12|R05H10.2|C29E4.7|ZK…
		9887	6.3087e-09	1.7496e-07	23	465	organ morphogenesis	C53H9.2|F35G12.2|Y65B4BR.5|D2085.3|T20B12.1|C16A3.3|ZK430.7|C43E11.9|Y48B6A.1|C29E4.7|F25H2.5|T13H5.4|F43G9.1|C06E7.3|C18A3.3|T21B10.7|K04G2.1|Y71F9AM.4|F55A12.8|C44E4.4|ZK858.1|F19H6.1|T19E10.1
		7548	7.7463e-09	2.014e-07	23	470	sex differentiation	C53H9.2|F35G12.2|Y65B4BR.5|D2085.3|T20B12.1|C16A3.3|ZK430.7|C43E11.9|Y48B6A.1|C29E4.7|F25H2.5|T13H5.4|F43G9.1|C06E7.3|C18A3.3|T21B10.7|K04G2.1|Y71F9AM.4|F55A12.8|C44E4.4|ZK858.1|F19H6.1|T19E10.1
		7276	1.4077e-08	3.4448e-07	25	571	gametogenesis	Y71H2AM.5|Y37D8A.14|T25G3.3|W08D2.7|Y66H1A.4|F25H2.5|Y53C12B.1|F23B12.7|C47E12.2|C06E7.3|K04G2.1|C44E4.4|ZK858.1|C07H6.3|F54D5.11|F35G12.2|Y65B4BR.5|T20B12.1|W07E6.1|F32E10.1|Y111B2A.12|T13H5.4|Y76B12C.7|F54A3.3|Y59A8B.6
		48513	1.7813e-08	4.1168e-07	23	491	organ development	C53H9.2|F35G12.2|Y65B4BR.5|D2085.3|T20B12.1|C16A3.3|ZK430.7|C43E11.9|Y48B6A.1|C29E4.7|F25H2.5|T13H5.4|F43G9.1|C06E7.3|C18A3.3|T21B10.7|K04G2.1|Y71F9AM.4|F55A12.8|C44E4.4|ZK858.1|F19H6.1|T19E10.1
		19953	4.215e-08	9.2286e-07	25	603	sexual reproduction	Y71H2AM.5|Y37D8A.14|T25G3.3|W08D2.7|Y66H1A.4|F25H2.5|Y53C12B.1|F23B12.7|C47E12.2|C06E7.3|K04G2.1|C44E4.4|ZK858.1|C07H6.3|F54D5.11|F35G12.2|Y65B4BR.5|T20B12.1|W07E6.1|F32E10.1|Y111B2A.12|T13H5.4|Y76B12C.7|F54A3.3|Y59A8B.6
		40035	7.6369e-08	1.5885e-06	21	445	hermaphrodite genital morphogenesis	C53H9.2|F35G12.2|Y65B4BR.5|D2085.3|T20B12.1|C43E11.9|ZK430.7|Y48B6A.1|C29E4.7|F25H2.5|T13H5.4|F43G9.1|C06E7.3|C18A3.3|T21B10.7|K04G2.1|Y71F9AM.4|F55A12.8|ZK858.1|F19H6.1|T19E10.1
		35112	9.9882e-08	1.9786e-06	21	452	genitalia morphogenesis	C53H9.2|F35G12.2|Y65B4BR.5|D2085.3|T20B12.1|C43E11.9|ZK430.7|Y48B6A.1|C29E4.7|F25H2.5|T13H5.4|F43G9.1|C06E7.3|C18A3.3|T21B10.7|K04G2.1|Y71F9AM.4|F55A12.8|ZK858.1|F19H6.1|T19E10.1
		9653	3.5623e-07	6.736e-06	27	772	morphogenesis	C16A3.3|ZK430.7|F25H2.5|F43G9.1|C05D11.9|C06E7.3|Y71F9AM.4|K04G2.1|F55A12.8|C44E4.4|K02F2.2|ZK858.1|T19E10.1|C53H9.2|F35G12.2|Y65B4BR.5|T20B12.1|D2085.3|ZK550.4|C43E11.9|Y48B6A.1|C29E4.7|T13H5.4|M28.5|T21B10.7|C18A3.3|F19H6.1
		6289	1.5469e-06	2.7978e-05	4	8	nucleotide-excision repair	Y76B12C.2|Y66D12A.15|ZK20.3|Y50D7A.2
		6394	2.2604e-06	3.918e-05	6	32	RNA processing	C16A3.3|C44E4.4|Y66H1A.4|M03F8.3|C50F2.3|Y59A8B.6
		8150	3.6158e-06	6.0166e-05	83	5502	biological_process	F32D1.9|Y76B12C.2|K04D7.1|C16A3.3|ZK430.7|Y39B6A.14|M03F8.3|Y53C12B.1|F43G9.1|F53G2.7|F37B4.7|C47E12.2|K04G2.1|F55A12.8|F54D5.14|C44E4.4|K02F2.2|Y50D7A.2|R06A4.8|C25F6.3|C07H6.3|Y45F10D.7|K07C5.6|Y65B4BR.5|C39D10.7|ZK550.4|C43E11.9|F32E10.1|Y54E10A.10|D1007.5|F54D5.7|T10E9.7|C50F2.3|D2096.3|T03F1.3|M28.5|C18A3.3|C13C4.5|F54D8.2|Y76B12C.7|F54A3.3|C37H5.5|F19H6.1|F59A2.4|H06I04.3|K08F11.3|F53F4.10|…
		16675	1.8647e-05	0.00026748	3	5	oxidoreductase activity, acting on heme group of donors	Y37D8A.14|Y71H2AM.5|F54D8.2
		15002	1.8647e-05	0.00026748	3	5	heme-copper terminal oxidase activity	Y37D8A.14|Y71H2AM.5|F54D8.2
		16676	1.8647e-05	0.00026748	3	5	oxidoreductase activity, acting on heme group of donors, oxygen as acceptor	Y37D8A.14|Y71H2AM.5|F54D8.2
		4129	1.8647e-05	0.00026748	3	5	cytochrome-c oxidase activity	Y37D8A.14|Y71H2AM.5|F54D8.2
		15980	2.1489e-05	0.00029798	5	28	energy derivation by oxidation of organic compounds	T03F1.3|F35G12.2|Y111B2A.12|R06A4.8|F43G9.1
		44262	2.6079e-05	0.00034997	6	48	cellular carbohydrate metabolism	T03F1.3|F35G12.2|C39D10.7|Y111B2A.12|R06A4.8|F43G9.1
		5622	2.8943e-05	0.0003709	25	856	intracellular	Y76B12C.2|Y71H2AM.5|C16A3.3|Y66H1A.4|M03F8.3|F43G9.1|F53G2.7|C05D11.9|C47E12.2|Y66D12A.15|ZK20.3|C44E4.4|Y50D7A.2|C25F6.3|F54D5.11|F35G12.2|D1014.3|ZK550.4|C29E4.7|C50F2.3|M28.5|F54D8.2|F54H12.6|Y76B12C.7|Y59A8B.6
		16070	2.9423e-05	0.0003709	6	49	RNA metabolism	C16A3.3|C44E4.4|Y66H1A.4|M03F8.3|C50F2.3|Y59A8B.6
		35264	3.9033e-05	0.00046393	15	365	body growth	F54D5.11|Y65B4BR.5|D2085.3|W07E6.1|T25G3.3|Y111B2A.12|D1007.5|F43G9.1|K04G2.1|Y71F9AM.4|K02F2.2|T19E10.1|C07H6.3|Y59A8B.6|F59A2.4
		40014	3.9033e-05	0.00046393	15	365	regulation of body size	F54D5.11|Y65B4BR.5|D2085.3|W07E6.1|T25G3.3|Y111B2A.12|D1007.5|F43G9.1|K04G2.1|Y71F9AM.4|K02F2.2|T19E10.1|C07H6.3|Y59A8B.6|F59A2.4
		15078	6.6256e-05	0.00076562	5	35	hydrogen ion transporter activity	F53F4.10|Y37D8A.14|Y71H2AM.5|F54D8.2|W10D5.2
		15077	7.6189e-05	0.00085661	5	36	monovalent inorganic cation transporter activity	F53F4.10|Y37D8A.14|Y71H2AM.5|F54D8.2|W10D5.2
		5737	8.0477e-05	0.00085842	11	219	cytoplasm	F35G12.2|M28.5|C47E12.2|D1014.3|Y71H2AM.5|F54D8.2|F54H12.6|C44E4.4|C29E4.7|C25F6.3|F43G9.1
		16491	8.0477e-05	0.00085842	11	219	oxidoreductase activity	F35G12.2|F53F4.10|Y37D8A.14|Y71H2AM.5|F54D8.2|Y111B2A.12|R04B5.5|W10D5.2|C25F6.3|F54D5.7|F43G9.1
		5673	0.00015516	0.0015743	2	2	transcription factor TFIIE complex	F54D5.11|ZK550.4
		6120	0.00015516	0.0015743	2	2	mitochondrial electron transport, NADH to ubiquinone	F53F4.10|W10D5.2
		6091	0.00018899	0.0018719	12	283	generation of precursor metabolites and energy	T03F1.3|F35G12.2|F53F4.10|Y37D8A.14|Y71H2AM.5|F54D8.2|Y111B2A.12|W10D5.2|R06A4.8|C25F6.3|F54D5.7|F43G9.1
		6092	0.00020147	0.0019491	4	24	main pathways of carbohydrate metabolism	T03F1.3|F35G12.2|Y111B2A.12|F43G9.1
		5975	0.00025111	0.0023741	7	101	carbohydrate metabolism	T03F1.3|F35G12.2|C39D10.7|Y111B2A.12|R06A4.8|D2096.3|F43G9.1
		15399	0.00033919	0.0031356	5	49	primary active transporter activity	F53F4.10|Y37D8A.14|Y71H2AM.5|F54D8.2|W10D5.2
		5739	0.00053563	0.0048439	5	54	mitochondrion	F35G12.2|C47E12.2|Y71H2AM.5|F54D8.2|F43G9.1
		6281	0.00063172	0.0055914	4	32	DNA repair	Y76B12C.2|Y66D12A.15|ZK20.3|Y50D7A.2
		9719	0.00079934	0.0067862	4	34	response to endogenous stimulus	Y76B12C.2|Y66D12A.15|ZK20.3|Y50D7A.2
		6974	0.00079934	0.0067862	4	34	response to DNA damage stimulus	Y76B12C.2|Y66D12A.15|ZK20.3|Y50D7A.2
		44237	0.00088639	0.007118	35	1714	cellular metabolism	Y76B12C.2|F53F4.10|Y37D8A.14|Y71H2AM.5|C16A3.3|Y66H1A.4|M03F8.3|F25H2.5|F43G9.1|C05D11.9|Y66D12A.15|K04G2.1|ZK20.3|C44E4.4|K02F2.2|R06A4.8|Y50D7A.2|C25F6.3|Y45F10D.7|F35G12.2|F54D5.11|D2085.3|C39D10.7|ZK550.4|Y111B2A.12|F54D5.7|C50F2.3|T03F1.3|M28.5|ZK430.1|F54D8.2|F54H12.6|W10D5.2|F19H6.1|Y59A8B.6
		42775	0.00091586	0.007118	2	4	ATP synthesis coupled electron transport (sensu Eukaryota)	F53F4.10|W10D5.2
		42773	0.00091586	0.007118	2	4	ATP synthesis coupled electron transport	F53F4.10|W10D5.2
		4449	0.00091586	0.007118	2	4	isocitrate dehydrogenase (NAD+) activity	F35G12.2|F43G9.1
		8151	0.00092397	0.007118	45	2437	cellular physiological process	Y76B12C.2|F53F4.10|Y37D8A.14|Y71H2AM.5|C16A3.3|Y66H1A.4|M03F8.3|F25H2.5|F43G9.1|F53G2.7|F37B4.7|C05D11.9|C47E12.2|Y66D12A.15|K04G2.1|ZK20.3|C44E4.4|K02F2.2|Y50D7A.2|R06A4.8|C25F6.3|T19E10.1|Y45F10D.7|C53H9.2|F35G12.2|F54D5.11|Y65B4BR.5|D1014.3|D2085.3|C39D10.7|ZK550.4|Y111B2A.12|F54D5.7|C50F2.3|T03F1.3|M28.5|C18A3.3|ZK430.1|C13C4.5|F54H12.6|F54D8.2|ZK180.4|W10D5.2|F19H6.1|Y59A8B.6
		45926	0.0010901	0.0080976	5	63	negative regulation of growth	W07E6.1|K02F2.2|T19E10.1|F59A2.4|Y59A8B.6
		40015	0.0010901	0.0080976	5	63	negative regulation of body size	W07E6.1|K02F2.2|T19E10.1|F59A2.4|Y59A8B.6
		8026	0.0013518	0.0092621	4	39	ATP-dependent helicase activity	Y71G12B.8|Y66D12A.15|W08D2.7|Y50D7A.2
		8094	0.001514	0.0092621	2	5	DNA-dependent ATPase activity	Y66D12A.15|Y50D7A.2
		50136	0.001514	0.0092621	2	5	NADH dehydrogenase (quinone) activity	F53F4.10|W10D5.2
		6352	0.001514	0.0092621	2	5	transcription initiation	F54D5.11|ZK550.4
		16591	0.001514	0.0092621	2	5	DNA-directed RNA polymerase II, holoenzyme	F54D5.11|ZK550.4
		6367	0.001514	0.0092621	2	5	transcription initiation from RNA polymerase II promoter	F54D5.11|ZK550.4
		15081	0.001514	0.0092621	2	5	sodium ion transporter activity	F53F4.10|W10D5.2
		8137	0.001514	0.0092621	2	5	NADH dehydrogenase (ubiquinone) activity	F53F4.10|W10D5.2
		4003	0.001514	0.0092621	2	5	ATP-dependent DNA helicase activity	Y66D12A.15|Y50D7A.2
		16655	0.001514	0.0092621	2	5	oxidoreductase activity, acting on NADH or NADPH, quinone or similar compound as acceptor	F53F4.10|W10D5.2
		3954	0.001514	0.0092621	2	5	NADH dehydrogenase activity	F53F4.10|W10D5.2
		3678	0.001514	0.0092621	2	5	DNA helicase activity	Y66D12A.15|Y50D7A.2
		43170	0.0015696	0.0094631	24	1038	macromolecule metabolism	F35G12.2|Y76B12C.2|D2085.3|C39D10.7|C16A3.3|Y111B2A.12|Y66H1A.4|M03F8.3|C50F2.3|D2096.3|F43G9.1|T03F1.3|M28.5|ZK430.1|Y66D12A.15|K04G2.1|ZK20.3|F54H12.6|C44E4.4|Y50D7A.2|R06A4.8|F19H6.1|Y45F10D.7|Y59A8B.6
		4386	0.0016331	0.0097052	4	41	helicase activity	Y71G12B.8|Y66D12A.15|W08D2.7|Y50D7A.2
		7610	0.0019938	0.011682	24	1056	behavior	F54D5.11|Y65B4BR.5|D1014.3|T20B12.1|K04D7.1|C16A3.3|ZK550.4|T25G3.3|W08D2.7|F32E10.1|D1007.5|C29E4.7|F43G9.1|C06E7.3|C47E12.2|ZK430.1|Y71F9AM.4|F55A12.8|C44E4.4|K02F2.2|C37H5.5|F19H6.1|T19E10.1|Y59A8B.6
		5667	0.0022525	0.01233	2	6	transcription factor complex	F54D5.11|ZK550.4
		4448	0.0022525	0.01233	2	6	isocitrate dehydrogenase activity	F35G12.2|F43G9.1
		5654	0.0022525	0.01233	2	6	nucleoplasm	F54D5.11|ZK550.4
		3702	0.0022525	0.01233	2	6	RNA polymerase II transcription factor activity	F54D5.11|ZK550.4
		7046	0.0022525	0.01233	2	6	ribosome biogenesis	C18A3.3|Y66H1A.4
		8135	0.0024615	0.013298	3	22	translation factor activity, nucleic acid binding	D2085.3|K04G2.1|F54H12.6
		8152	0.0025313	0.0135	38	2026	metabolism	Y76B12C.2|F53F4.10|Y37D8A.14|Y71H2AM.5|C16A3.3|Y66H1A.4|M03F8.3|F25H2.5|F43G9.1|C05D11.9|Y66D12A.15|K04G2.1|ZK20.3|C44E4.4|K02F2.2|Y50D7A.2|R06A4.8|C25F6.3|Y45F10D.7|F35G12.2|F54D5.11|D2085.3|C39D10.7|ZK550.4|Y111B2A.12|C29E4.7|R05H10.2|F54D5.7|C50F2.3|D2096.3|T03F1.3|M28.5|ZK430.1|F54D8.2|F54H12.6|W10D5.2|F19H6.1|Y59A8B.6
		45182	0.0028053	0.01461	3	23	translation regulator activity	D2085.3|K04G2.1|F54H12.6
		5386	0.0028096	0.01461	6	113	carrier activity	F37B4.7|F53F4.10|Y37D8A.14|Y71H2AM.5|F54D8.2|W10D5.2
		48519	0.0030675	0.014956	6	115	negative regulation of biological process	W07E6.1|C44E4.4|K02F2.2|T19E10.1|F59A2.4|Y59A8B.6
		42254	0.0031279	0.014956	2	7	ribosome biogenesis and assembly	C18A3.3|Y66H1A.4
		51187	0.0031279	0.014956	2	7	cofactor catabolism	F35G12.2|F43G9.1
		46356	0.0031279	0.014956	2	7	acetyl-CoA catabolism	F35G12.2|F43G9.1
		6099	0.0031279	0.014956	2	7	tricarboxylic acid cycle	F35G12.2|F43G9.1
		9060	0.0031279	0.014956	2	7	aerobic respiration	F35G12.2|F43G9.1
		9109	0.0031279	0.014956	2	7	coenzyme catabolism	F35G12.2|F43G9.1
		6139	0.0033028	0.015613	16	610	nucleobase, nucleoside, nucleotide and nucleic acid metabolism	F54D5.11|Y76B12C.2|C16A3.3|ZK550.4|Y66H1A.4|M03F8.3|F25H2.5|C50F2.3|C05D11.9|Y66D12A.15|ZK20.3|C44E4.4|Y50D7A.2|C25F6.3|Y45F10D.7|Y59A8B.6
		16616	0.0035781	0.016725	3	25	oxidoreductase activity, acting on the CH-OH group of donors, NAD or NADP as acceptor	F35G12.2|R04B5.5|F43G9.1
		40017	0.0039005	0.017831	5	84	positive regulation of locomotion	C06E7.3|C47E12.2|K04D7.1|D1007.5|T19E10.1
		48520	0.0039005	0.017831	5	84	positive regulation of behavior	C06E7.3|C47E12.2|K04D7.1|D1007.5|T19E10.1
		43231	0.0041366	0.018114	16	624	intracellular membrane-bound organelle	F35G12.2|F54D5.11|D1014.3|Y76B12C.2|Y71H2AM.5|ZK550.4|Y66H1A.4|F53G2.7|F43G9.1|C47E12.2|Y66D12A.15|ZK20.3|F54D8.2|C44E4.4|Y76B12C.7|Y50D7A.2
		43227	0.0041366	0.018114	16	624	membrane-bound organelle	F35G12.2|F54D5.11|D1014.3|Y76B12C.2|Y71H2AM.5|ZK550.4|Y66H1A.4|F53G2.7|F43G9.1|C47E12.2|Y66D12A.15|ZK20.3|F54D8.2|C44E4.4|Y76B12C.7|Y50D7A.2
		6366	0.0041367	0.018114	2	8	transcription from RNA polymerase II promoter	F54D5.11|ZK550.4
		45333	0.0041367	0.018114	2	8	cellular respiration	F35G12.2|F43G9.1
		40018	0.0043569	0.01888	10	303	positive regulation of body size	F54D5.11|Y65B4BR.5|D2085.3|K04G2.1|Y71F9AM.4|T25G3.3|Y111B2A.12|D1007.5|C07H6.3|F43G9.1
		7582	0.0049366	0.021171	55	3412	physiological process	Y76B12C.2|C16A3.3|M03F8.3|F43G9.1|F53G2.7|F37B4.7|C47E12.2|K04G2.1|C44E4.4|K02F2.2|R06A4.8|Y50D7A.2|C25F6.3|Y45F10D.7|K07C5.6|Y65B4BR.5|C39D10.7|ZK550.4|F54D5.7|C50F2.3|D2096.3|M28.5|T03F1.3|C18A3.3|C13C4.5|F54D8.2|F19H6.1|H06I04.3|F53F4.10|Y37D8A.14|Y71H2AM.5|W08D2.7|Y66H1A.4|F25H2.5|C05D11.9|Y66D12A.15|Y71F9AM.4|ZK20.3|T19E10.1|C53H9.2|F54D5.11|F35G12.2|D1014.3|B0280.9|D2085.3|T20B12.1|Y48B6A.1…
		43226	0.0052228	0.021946	17	698	organelle	F35G12.2|F54D5.11|D1014.3|Y76B12C.2|Y71H2AM.5|ZK550.4|Y66H1A.4|F53G2.7|F43G9.1|M28.5|C47E12.2|Y66D12A.15|ZK20.3|F54D8.2|C44E4.4|Y76B12C.7|Y50D7A.2
		43229	0.0052228	0.021946	17	698	intracellular organelle	F35G12.2|F54D5.11|D1014.3|Y76B12C.2|Y71H2AM.5|ZK550.4|Y66H1A.4|F53G2.7|F43G9.1|M28.5|C47E12.2|Y66D12A.15|ZK20.3|F54D8.2|C44E4.4|Y76B12C.7|Y50D7A.2
		44248	0.0054741	0.022585	4	57	cellular catabolism	T03F1.3|F35G12.2|Y111B2A.12|F43G9.1
		16614	0.0054835	0.022585	3	29	oxidoreductase activity, acting on CH-OH group of donors	F35G12.2|R04B5.5|F43G9.1
		7626	0.0057746	0.023551	21	951	locomotory behavior	F54D5.11|Y65B4BR.5|D1014.3|T20B12.1|K04D7.1|ZK550.4|T25G3.3|W08D2.7|D1007.5|C29E4.7|F43G9.1|C06E7.3|C47E12.2|ZK430.1|Y71F9AM.4|F55A12.8|K02F2.2|C37H5.5|F19H6.1|T19E10.1|Y59A8B.6
		40012	0.0062925	0.025325	5	94	regulation of locomotion	C06E7.3|C47E12.2|K04D7.1|D1007.5|T19E10.1
		3676	0.0063312	0.025325	18	772	nucleic acid binding	K07C5.6|Y76B12C.2|D2085.3|Y71G12B.8|C16A3.3|C43E11.9|W08D2.7|Y66H1A.4|R05H10.2|C05D11.9|Y66D12A.15|K04G2.1|F54H12.6|C44E4.4|Y76B12C.7|F11A10.8|Y50D7A.2|Y45F10D.7
		6096	0.0065408	0.02543	2	10	glycolysis	T03F1.3|Y111B2A.12
		6084	0.0065408	0.02543	2	10	acetyl-CoA metabolism	F35G12.2|F43G9.1
		16651	0.0065408	0.02543	2	10	oxidoreductase activity, acting on NADH or NADPH	F53F4.10|W10D5.2
		50795	0.0068722	0.026471	5	96	regulation of behavior	C06E7.3|C47E12.2|K04D7.1|D1007.5|T19E10.1
		9987	0.0088835	0.033904	45	2695	cellular process	Y76B12C.2|F53F4.10|Y37D8A.14|Y71H2AM.5|C16A3.3|Y66H1A.4|M03F8.3|F25H2.5|F43G9.1|F53G2.7|F37B4.7|C05D11.9|C47E12.2|Y66D12A.15|K04G2.1|ZK20.3|C44E4.4|K02F2.2|Y50D7A.2|R06A4.8|C25F6.3|T19E10.1|Y45F10D.7|C53H9.2|F35G12.2|F54D5.11|Y65B4BR.5|D1014.3|D2085.3|C39D10.7|ZK550.4|Y111B2A.12|F54D5.7|C50F2.3|T03F1.3|M28.5|C18A3.3|ZK430.1|C13C4.5|F54H12.6|F54D8.2|ZK180.4|W10D5.2|F19H6.1|Y59A8B.6
		42623	0.0096659	0.036225	4	67	ATPase activity, coupled	Y71G12B.8|Y66D12A.15|W08D2.7|Y50D7A.2
		16887	0.0096659	0.036225	4	67	ATPase activity	Y71G12B.8|Y66D12A.15|W08D2.7|Y50D7A.2
		6950	0.010699	0.036449	4	69	response to stress	Y76B12C.2|Y66D12A.15|ZK20.3|Y50D7A.2
		44264	0.011064	0.036449	2	13	cellular polysaccharide metabolism	C39D10.7|R06A4.8
		46164	0.011064	0.036449	2	13	alcohol catabolism	T03F1.3|Y111B2A.12
		46365	0.011064	0.036449	2	13	monosaccharide catabolism	T03F1.3|Y111B2A.12
		6454	0.011064	0.036449	2	13	translational initiation	D2085.3|K04G2.1
		19320	0.011064	0.036449	2	13	hexose catabolism	T03F1.3|Y111B2A.12
		5976	0.011064	0.036449	2	13	polysaccharide metabolism	C39D10.7|R06A4.8
		3743	0.011064	0.036449	2	13	translation initiation factor activity	D2085.3|K04G2.1
		6007	0.011064	0.036449	2	13	glucose catabolism	T03F1.3|Y111B2A.12
		51649	0.011156	0.036449	5	108	establishment of cellular localization	C53H9.2|D1014.3|Y65B4BR.5|C44E4.4|ZK180.4
		51641	0.011156	0.036449	5	108	cellular localization	C53H9.2|D1014.3|Y65B4BR.5|C44E4.4|ZK180.4
		17111	0.011241	0.036449	4	70	nucleoside-triphosphatase activity	Y71G12B.8|Y66D12A.15|W08D2.7|Y50D7A.2
		43037	0.011678	0.036449	3	38	translation	D2085.3|K04G2.1|F54H12.6
		30532	0.012529	0.036449	1	1	small nuclear ribonucleoprotein complex	Y66H1A.4
		51168	0.012529	0.036449	1	1	nuclear export	C44E4.4
		9250	0.012529	0.036449	1	1	glucan biosynthesis	R06A4.8
		19843	0.012529	0.036449	1	1	rRNA binding	Y66H1A.4
		4134	0.012529	0.036449	1	1	4-alpha-glucanotransferase activity	R06A4.8
		4135	0.012529	0.036449	1	1	amylo-alpha-1,6-glucosidase activity	R06A4.8
		5978	0.012529	0.036449	1	1	glycogen biosynthesis	R06A4.8
		16802	0.012529	0.036449	1	1	trialkylsulfonium hydrolase activity	K02F2.2
		50658	0.012529	0.036449	1	1	RNA transport	C44E4.4
		4618	0.012529	0.036449	1	1	phosphoglycerate kinase activity	T03F1.3
		15931	0.012529	0.036449	1	1	nucleobase, nucleoside, nucleotide and nucleic acid transport	C44E4.4
		16774	0.012529	0.036449	1	1	phosphotransferase activity, carboxyl group as acceptor	T03F1.3
		51236	0.012529	0.036449	1	1	establishment of RNA localization	C44E4.4
		4133	0.012529	0.036449	1	1	glycogen debranching enzyme activity	R06A4.8
		4013	0.012529	0.036449	1	1	adenosylhomocysteinase activity	K02F2.2
		6403	0.012529	0.036449	1	1	RNA localization	C44E4.4
		50657	0.012529	0.036449	1	1	nucleic acid transport	C44E4.4
		6405	0.012529	0.036449	1	1	RNA export from nucleus	C44E4.4
		16801	0.012529	0.036449	1	1	hydrolase activity, acting on ether bonds	K02F2.2
		6006	0.012804	0.036483	2	14	glucose metabolism	T03F1.3|Y111B2A.12
		16052	0.012804	0.036483	2	14	carbohydrate catabolism	T03F1.3|Y111B2A.12
		44275	0.012804	0.036483	2	14	cellular carbohydrate catabolism	T03F1.3|Y111B2A.12
		44238	0.013483	0.038155	29	1569	primary metabolism	Y76B12C.2|C16A3.3|Y66H1A.4|M03F8.3|F25H2.5|F43G9.1|C05D11.9|Y66D12A.15|K04G2.1|ZK20.3|C44E4.4|R06A4.8|Y50D7A.2|C25F6.3|Y45F10D.7|F54D5.11|F35G12.2|D2085.3|C39D10.7|ZK550.4|Y111B2A.12|C50F2.3|D2096.3|T03F1.3|M28.5|ZK430.1|F54H12.6|F19H6.1|Y59A8B.6
		18988	0.014217	0.039168	4	75	molting cycle (sensu Protostomia and Nematoda)	K07C5.6|Y65B4BR.5|Y66H1A.4|T19E10.1
		42303	0.014217	0.039168	4	75	molting cycle	K07C5.6|Y65B4BR.5|Y66H1A.4|T19E10.1
		16462	0.014217	0.039168	4	75	pyrophosphatase activity	Y71G12B.8|Y66D12A.15|W08D2.7|Y50D7A.2
		16818	0.014217	0.039168	4	75	hydrolase activity, acting on acid anhydrides, in phosphorus-containing anhydrides	Y71G12B.8|Y66D12A.15|W08D2.7|Y50D7A.2
		16817	0.015535	0.042517	4	77	hydrolase activity, acting on acid anhydrides	Y71G12B.8|Y66D12A.15|W08D2.7|Y50D7A.2
		8406	0.016614	0.044878	2	16	gonad development	C16A3.3|C44E4.4
		45137	0.016614	0.044878	2	16	development of primary sexual characteristics	C16A3.3|C44E4.4
		44249	0.017774	0.047703	7	215	cellular biosynthesis	M28.5|D2085.3|K04G2.1|F54H12.6|R06A4.8|C25F6.3|F25H2.5
		7028	0.018677	0.049806	2	17	cytoplasm organization and biogenesis	C18A3.3|Y66H1A.4
[truncated: 199 more columns]
